# Supplementary material for: Clinically relevant aberrant Filip1l DNA methylation detected in a murine model of cutaneous squamous cell carcinoma
Source: eBioMedicine. 2021 May 14;67:103383. doi: 10.1016/j.ebiom.2021.103383 (PMC8138604; doi:10.1016/j.ebiom.2021.103383)
Supplement: Supplementary file 2 [file mmc2.xlsx]

## Sheet: output_rrbs_suppl
Chromosome	Position	Gene	Gene symbol	Functional region	logFC	P value	FDR	Mean meth in Tumor	SD on mean	Mean meth in Control	SD on mean	Alternative gene annotation	Alternative gene symbol annotation
14	122464227	ENSMUSG00000041703	Zic5	genic	2.62323	1.4272e-06	0.0258968	0.106014	0.0723103	0.0241052	0.030462	ENSMUSG00000041703	Zic5
12	112802721	NA	NA	intergenic	3.36652	3.99789e-06	0.0258968	0.137078	0.0734195	0.0085492	0.0130407	NA	NA
7	87246482	ENSMUSG00000030562	Nox4	promoter	3.97895	5.24175e-06	0.0258968	0.283295	0.121119	0.0353815	0.0401615	ENSMUSG00000030562	Nox4
5	120432075	ENSMUSG00000029595	Lhx5	promoter	3.73107	5.25945e-06	0.0258968	0.175109	0.0814292	0.0140497	0.0226208	ENSMUSG00000029595,ENSMUSG00000098649	Gm27199,Lhx5
1	166309129	ENSMUSG00000091393	5330438I03Rik	promoter	3.1369	5.79902e-06	0.0258968	0.116249	0.0898325	0.0197776	0.0463536	ENSMUSG00000040612,ENSMUSG00000091393	5330438I03Rik,Ildr2
14	116926884	ENSMUSG00000058571	Gpc6	genic	5.39029	8.63199e-06	0.0258968	0.372551	0.203483	0.00577898	0.012025	ENSMUSG00000058571	Gpc6
16	35541434	ENSMUSG00000052133	Sema5b	promoter	2.38929	8.67538e-06	0.0258968	0.0945525	0.0450306	0.011496	0.0145052	ENSMUSG00000052133	Sema5b
3	125937913	ENSMUSG00000032854	Ugt8a	genic	2.99321	8.73996e-06	0.0258968	0.195144	0.154936	0.0375793	0.052743	ENSMUSG00000032854	Ugt8a
14	39473628	ENSMUSG00000041014	Nrg3	promoter	3.15223	8.90703e-06	0.0258968	0.111262	0.0971479	0.00965188	0.0206787	ENSMUSG00000041014	Nrg3
1	42698608	ENSMUSG00000045515	Pou3f3	genic	1.91886	8.98509e-06	0.0258968	0.0624535	0.0350366	0.0079193	0.00915851	ENSMUSG00000045515,ENSMUSG00000093436	Gm20646,Pou3f3
5	22746112	ENSMUSG00000097207	6030443J06Rik	promoter	2.71221	9.28669e-06	0.0258968	0.0632127	0.0250436	0.00373009	0.00769448	ENSMUSG00000097207,ENSMUSG00000105076,ENSMUSG00000106379	6030443J06Rik,A930003O13Rik,Lhfpl3
2	181134967	ENSMUSG00000016346	Kcnq2	promoter	2.8314	1.09697e-05	0.0258968	0.0885617	0.0393541	0.00896172	0.0142178	ENSMUSG00000016346	Kcnq2
4	117926880	ENSMUSG00000028539	Artn	genic	3.57193	1.11872e-05	0.0258968	0.216179	0.153778	0.0227513	0.0265268	ENSMUSG00000028539	Artn
12	23800563	ENSMUSG00000113407	Gm47437	promoter	4.60317	1.46379e-05	0.0258968	0.517445	0.164879	0.080422	0.079953	ENSMUSG00000113407	Gm47437
17	39846632	ENSMUSG00000098178	Gm42418	promoter	2.44088	1.53803e-05	0.0258968	0.633345	0.117846	0.225251	0.176939	ENSMUSG00000098178,ENSMUSG00000106106	,Gm42418
7	65156399	ENSMUSG00000030518	Fam189a1	promoter	2.3458	1.54975e-05	0.0258968	0.0809646	0.0546874	0.0184946	0.0276482	ENSMUSG00000030518	Fam189a1
16	65105661	ENSMUSG00000050783	Htr1f	promoter	2.48149	1.57599e-05	0.0258968	0.164863	0.172831	0.0247723	0.0315053	ENSMUSG00000050783	Htr1f
17	39845699	ENSMUSG00000097971	Gm26917	promoter	1.82869	1.64132e-05	0.0258968	0.170117	0.170459	0.044747	0.065488	ENSMUSG00000097971,ENSMUSG00000098178	Gm26917,Gm42418
11	30024585	ENSMUSG00000044072	Eml6	genic	2.91896	1.64471e-05	0.0258968	0.0975259	0.079017	0.0135994	0.0283018	ENSMUSG00000044072	Eml6
9	87015419	ENSMUSG00000047897	Ripply2	promoter	1.96587	1.6775e-05	0.0258968	0.0724397	0.0724017	0.0101951	0.0189538	ENSMUSG00000047897	Ripply2
3	45381083	ENSMUSG00000049100	Pcdh10	genic	3.06449	1.7323e-05	0.0258968	0.241549	0.0910655	0.0465852	0.0322482	ENSMUSG00000049100	Pcdh10
14	116926883	ENSMUSG00000058571	Gpc6	genic	4.65854	1.83109e-05	0.0258968	0.387637	0.213057	0.0253152	0.0310374	ENSMUSG00000058571	Gpc6
7	28267986	ENSMUSG00000046058	Eid2	promoter	2.32032	1.86952e-05	0.0258968	0.101302	0.0619279	0.0192567	0.0239769	ENSMUSG00000046058	Eid2
5	63650228	ENSMUSG00000090061	Nwd2	genic	3.11723	1.94902e-05	0.0258968	0.151403	0.117328	0.0436838	0.070837	ENSMUSG00000090061,ENSMUSG00000104868	Gm9954,Nwd2
14	116926505	ENSMUSG00000058571	Gpc6	genic	3.182	2.59219e-05	0.0301494	0.134663	0.103828	0.0129744	0.0216406	ENSMUSG00000058571	Gpc6
17	39846636	ENSMUSG00000106106		promoter	2.41723	2.66421e-05	0.0301494	0.623243	0.124112	0.227312	0.145442	ENSMUSG00000098178,ENSMUSG00000106106	,Gm42418
12	49385324	ENSMUSG00000020950	Foxg1	promoter	3.05623	2.6778e-05	0.0301494	0.304948	0.183353	0.0574726	0.0536205	ENSMUSG00000020950,ENSMUSG00000089922	Foxg1,Gm43517
7	87246468	ENSMUSG00000030562	Nox4	promoter	3.21936	2.74822e-05	0.0301494	0.225933	0.147988	0.0308997	0.0431432	ENSMUSG00000030562	Nox4
17	39845941	ENSMUSG00000098178	Gm42418	promoter	2.30406	2.94491e-05	0.0301494	0.317471	0.135875	0.0718256	0.0424225	ENSMUSG00000097971,ENSMUSG00000098178	Gm26917,Gm42418
7	57509946	ENSMUSG00000033676	Gabrb3	promoter	3.46121	3.03179e-05	0.0301494	0.108467	0.0761811	0.00734619	0.0220386	ENSMUSG00000033676,ENSMUSG00000055078	Gabra5,Gabrb3
1	10993627	ENSMUSG00000048960	Prex2	promoter	2.15748	3.10055e-05	0.0301494	0.0798074	0.0409177	0.0121935	0.00901032	ENSMUSG00000048960	Prex2
2	180642220	ENSMUSG00000038932	Tcfl5	promoter	3.84971	3.12096e-05	0.0301494	0.353518	0.196228	0.0447462	0.0489057	ENSMUSG00000038932	Tcfl5
18	20745946	ENSMUSG00000056124	B4galt6	promoter	2.38051	3.33051e-05	0.0301494	0.0736698	0.0516052	0.00911118	0.0127375	ENSMUSG00000056124	B4galt6
17	39845943	ENSMUSG00000097971	Gm26917	promoter	2.38725	3.40646e-05	0.0301494	0.308977	0.135405	0.0634161	0.0443875	ENSMUSG00000097971,ENSMUSG00000098178	Gm26917,Gm42418
4	62208335	ENSMUSG00000028389	Zfp37	genic	2.55555	3.52203e-05	0.0301494	0.0775588	0.0512177	0.00583736	0.0139086	ENSMUSG00000028389	Zfp37
17	50190244	ENSMUSG00000039316	Rftn1	promoter	2.53964	3.68939e-05	0.0301494	0.0883682	0.0534965	0.00657215	0.0102788	ENSMUSG00000039316	Rftn1
10	61783244	ENSMUSG00000020086	H2afy2	genic	2.86575	3.79211e-05	0.0301494	0.0887621	0.0831003	0.00176597	0.00434966	ENSMUSG00000020086	H2afy2
4	45108037	ENSMUSG00000078713	Tomm5	promoter	2.61272	3.81166e-05	0.0301494	0.0558065	0.0414825	0.00114548	0.00343643	ENSMUSG00000078713	Tomm5
4	46344869	ENSMUSG00000087383	Gm12446	genic	2.32734	4.07021e-05	0.0301494	0.155229	0.183035	0.0373415	0.0527655	ENSMUSG00000070990,ENSMUSG00000087383	Foxe1,Gm12446
5	120432066	ENSMUSG00000098649	Gm27199	promoter	3.2804	4.07429e-05	0.0301494	0.171924	0.0901254	0.019848	0.0278173	ENSMUSG00000029595,ENSMUSG00000098649	Gm27199,Lhx5
14	116926882	ENSMUSG00000058571	Gpc6	genic	4.68409	4.16381e-05	0.0301494	0.277724	0.200324	0.00542005	0.0162602	ENSMUSG00000058571	Gpc6
5	14514839	ENSMUSG00000061601	Pclo	promoter	3.24437	4.32213e-05	0.0301494	0.115591	0.0783485	0.00437273	0.00725571	ENSMUSG00000061601	Pclo
16	17147892	ENSMUSG00000022768	Ccdc116	promoter	1.95476	4.3531e-05	0.0301494	0.134636	0.102947	0.0271156	0.0304176	ENSMUSG00000022768,ENSMUSG00000041774	Ccdc116,Ydjc
11	47988596	ENSMUSG00000020354	Sgcd	promoter	3.06762	4.42108e-05	0.0301494	0.25741	0.117327	0.044885	0.0283183	ENSMUSG00000020354	Sgcd
15	94404557	ENSMUSG00000022449	Adamts20	genic	2.4681	4.45907e-05	0.0301494	0.134229	0.149636	0.0147678	0.0204	ENSMUSG00000022449	Adamts20
6	63257333	ENSMUSG00000071424	Grid2	promoter	3.31249	4.46612e-05	0.0301494	0.157086	0.143354	0.0500022	0.110085	ENSMUSG00000071424,ENSMUSG00000108242	9330118I20Rik,Grid2
4	91371753	ENSMUSG00000008489	Elavl2	genic	2.16987	4.61238e-05	0.0301494	0.112828	0.0693581	0.0276867	0.0302132	ENSMUSG00000008489	Elavl2
4	45108040	ENSMUSG00000078713	Tomm5	promoter	2.52519	4.62857e-05	0.0301494	0.0523628	0.041492	0.00114548	0.00343643	ENSMUSG00000078713	Tomm5
8	25240784	ENSMUSG00000065954	Tacc1	genic	3.13559	4.6327e-05	0.0301494	0.109954	0.08418	0.00815946	0.0134342	ENSMUSG00000065954	Tacc1
2	157914605	ENSMUSG00000037843	Vstm2l	promoter	2.59851	4.73678e-05	0.0302103	0.219884	0.166058	0.0490662	0.0579608	ENSMUSG00000037843	Vstm2l
4	104367355	ENSMUSG00000028519	Dab1	genic	3.02879	5.04678e-05	0.0314664	0.0965812	0.050711	0.0100821	0.0188368	ENSMUSG00000028519	Dab1
4	47057209	ENSMUSG00000066191	Anks6	promoter	2.57576	5.17401e-05	0.0314664	0.0721934	0.0527434	0.004234	0.0108509	ENSMUSG00000066191	Anks6
14	4110658	ENSMUSG00000091563	Gm8108	promoter	2.60524	5.32745e-05	0.0314664	0.102193	0.0698706	0.00641398	0.0058447	ENSMUSG00000091563	Gm8108
4	66404257	ENSMUSG00000028373	Astn2	promoter	2.90097	5.43728e-05	0.0314664	0.143367	0.0971924	0.0187512	0.0267777	ENSMUSG00000028373	Astn2
4	44704282	ENSMUSG00000103995	5730488B01Rik	genic	3.16206	5.57786e-05	0.0314664	0.235311	0.113544	0.0376156	0.0277803	ENSMUSG00000014030,ENSMUSG00000103995	5730488B01Rik,Pax5
15	79261897	ENSMUSG00000018126	Baiap2l2	genic	2.14631	5.60785e-05	0.0314664	0.0657941	0.0399294	0.00862369	0.00809808	ENSMUSG00000018126	Baiap2l2
10	50895248	ENSMUSG00000019913	Sim1	promoter	2.20882	5.62446e-05	0.0314664	0.118938	0.110906	0.0288286	0.0346669	ENSMUSG00000019913	Sim1
14	4110620	ENSMUSG00000091563	Gm8108	promoter	2.44766	5.7862e-05	0.0318131	0.137733	0.0755511	0.0235527	0.0165962	ENSMUSG00000091563	Gm8108
12	20615483	ENSMUSG00000113157	Gm48693	promoter	3.52234	6.01618e-05	0.0325169	0.382283	0.115794	0.0704599	0.0551771	ENSMUSG00000113157,ENSMUSG00000116883	,Gm48693
15	74564058	ENSMUSG00000034730	Adgrb1	genic	2.31172	6.9376e-05	0.0346923	0.0764819	0.0761482	0.00413736	0.0067989	ENSMUSG00000034730	Adgrb1
4	91371770	ENSMUSG00000008489	Elavl2	genic	2.65404	6.99391e-05	0.0346923	0.101236	0.0610181	0.0179183	0.0259813	ENSMUSG00000008489	Elavl2
17	69969435	ENSMUSG00000003279	Dlgap1	promoter	3.54243	7.01226e-05	0.0346923	0.196439	0.101684	0.0270506	0.0326047	ENSMUSG00000003279	Dlgap1
14	4110628	ENSMUSG00000091563	Gm8108	promoter	2.93075	7.39432e-05	0.0346923	0.173432	0.0500737	0.0223129	0.0174598	ENSMUSG00000091563	Gm8108
16	28564925	ENSMUSG00000022523	Fgf12	genic	2.64352	7.56369e-05	0.0346923	0.0960451	0.0556203	0.0175757	0.0291429	ENSMUSG00000022523	Fgf12
17	39846064	ENSMUSG00000097971	Gm26917	promoter	1.88754	7.58347e-05	0.0346923	0.287366	0.115722	0.0807531	0.050149	ENSMUSG00000097971,ENSMUSG00000098178	Gm26917,Gm42418
15	72547764	ENSMUSG00000036760	Kcnk9	promoter	3.24156	7.65481e-05	0.0346923	0.184105	0.127482	0.0236991	0.0311616	ENSMUSG00000036760	Kcnk9
2	157914594	ENSMUSG00000037843	Vstm2l	promoter	2.75243	8.06483e-05	0.0346923	0.0788096	0.0552616	0.00187648	0.00388177	ENSMUSG00000037843	Vstm2l
7	57509944	ENSMUSG00000033676	Gabrb3	promoter	2.55039	8.07566e-05	0.0346923	0.117665	0.100845	0.015392	0.0324033	ENSMUSG00000033676,ENSMUSG00000055078	Gabra5,Gabrb3
5	119671310	ENSMUSG00000087516	Tbx3os1	genic	2.80491	8.07626e-05	0.0346923	0.11104	0.0812169	0.0107473	0.0154093	ENSMUSG00000018604,ENSMUSG00000087516	Tbx3,Tbx3os1
12	23800561	ENSMUSG00000113407	Gm47437	promoter	5.22217	8.08808e-05	0.0346923	0.546697	0.119616	0.0817177	0.0980162	ENSMUSG00000113407	Gm47437
17	39846055	ENSMUSG00000097971	Gm26917	promoter	1.78719	8.22053e-05	0.0346923	0.314342	0.123754	0.0987359	0.0522562	ENSMUSG00000097971,ENSMUSG00000098178	Gm26917,Gm42418
1	166309109	ENSMUSG00000091393	5330438I03Rik	promoter	2.72278	8.26947e-05	0.0346923	0.108829	0.0984604	0.00778281	0.0112904	ENSMUSG00000040612,ENSMUSG00000091393	5330438I03Rik,Ildr2
2	149830606	ENSMUSG00000074736	Syndig1	genic	2.60536	8.27089e-05	0.0346923	0.20599	0.120851	0.0387884	0.0276456	ENSMUSG00000074736,ENSMUSG00000074737	C530025M09Rik,Syndig1
17	36231468	NA	NA	intergenic	1.46927	8.31327e-05	0.0346923	0.0874785	0.0345768	0.024809	0.0147307	NA	NA
7	93079952	ENSMUSG00000054061	Gm9934	promoter	2.6541	8.42955e-05	0.0346923	0.174227	0.115242	0.0212295	0.0217458	ENSMUSG00000051515,ENSMUSG00000054061,ENSMUSG00000097644	Fam181b,Gm26862,Gm9934
18	20745978	ENSMUSG00000056124	B4galt6	promoter	2.32365	8.51086e-05	0.0346923	0.0995217	0.103716	0.0100593	0.0155713	ENSMUSG00000056124	B4galt6
3	86547199	ENSMUSG00000028080	Lrba	genic	3.85682	8.54722e-05	0.0346923	0.619658	0.149503	0.12411	0.0900702	ENSMUSG00000028080,ENSMUSG00000057777	Lrba,Mab21l2
2	174760858	ENSMUSG00000027524	Edn3	promoter	2.96958	8.56252e-05	0.0346923	0.161461	0.133805	0.0144902	0.0176592	ENSMUSG00000027524	Edn3
10	50895267	ENSMUSG00000019913	Sim1	genic	2.29978	8.59448e-05	0.0346923	0.0745879	0.0668119	0.0117512	0.0133578	ENSMUSG00000019913	Sim1
14	39473637	ENSMUSG00000041014	Nrg3	promoter	3.5277	9.50728e-05	0.0374715	0.243952	0.159514	0.0182561	0.0167237	ENSMUSG00000041014	Nrg3
14	122463865	ENSMUSG00000041703	Zic5	genic	1.89482	9.51798e-05	0.0374715	0.0428783	0.0314205	0.00710161	0.0127678	ENSMUSG00000041703	Zic5
11	109011755	NA	NA	intergenic	1.91262	9.66683e-05	0.0375934	0.347578	0.175883	0.112834	0.0442708	NA	NA
10	87492753	ENSMUSG00000020052	Ascl1	genic	3.23502	9.80538e-05	0.0376727	0.13556	0.0481631	0.00884774	0.0168146	ENSMUSG00000020052	Ascl1
9	49340387	ENSMUSG00000032259	Drd2	promoter	3.1535	0.000100105	0.038003	0.270992	0.164885	0.0347807	0.0286441	ENSMUSG00000032259	Drd2
10	22274237	ENSMUSG00000053219	Raet1e	genic	1.9121	0.000102718	0.0381294	0.0445012	0.0268928	0.00668118	0.00878466	ENSMUSG00000053219,ENSMUSG00000075297,ENSMUSG00000097705	Gm26740,H60b,Raet1e
2	54436188	ENSMUSG00000060988	Galnt13	promoter	3.66285	0.000106348	0.0381294	0.395715	0.169254	0.0933839	0.0966505	ENSMUSG00000060988	Galnt13
4	13743181	ENSMUSG00000006586	Runx1t1	promoter	2.73199	0.000106592	0.0381294	0.0774135	0.0493928	0.00195971	0.00551687	ENSMUSG00000006586	Runx1t1
14	122463859	ENSMUSG00000041703	Zic5	genic	2.48917	0.000106983	0.0381294	0.162711	0.158588	0.0310743	0.0398411	ENSMUSG00000041703	Zic5
17	36231447	NA	NA	intergenic	1.87853	0.000109559	0.0381294	0.0723528	0.0319036	0.0113496	0.0084547	NA	NA
3	45381080	ENSMUSG00000049100	Pcdh10	genic	3.78757	0.000109912	0.0381294	0.23516	0.113792	0.0168401	0.0180607	ENSMUSG00000049100	Pcdh10
4	91371759	ENSMUSG00000008489	Elavl2	genic	2.80669	0.00011087	0.0381294	0.134536	0.0950946	0.0200592	0.0275205	ENSMUSG00000008489	Elavl2
4	91371745	ENSMUSG00000008489	Elavl2	genic	2.73769	0.000111551	0.0381294	0.140352	0.128434	0.0167889	0.0235751	ENSMUSG00000008489	Elavl2
17	39846049	ENSMUSG00000097971	Gm26917	promoter	1.82149	0.000112163	0.0381294	0.314784	0.121963	0.0957856	0.0512146	ENSMUSG00000097971,ENSMUSG00000098178	Gm26917,Gm42418
9	48835220	ENSMUSG00000066687	Zbtb16	genic	1.61644	0.000113855	0.0381294	0.029309	0.0215144	0.00206734	0.00277192	ENSMUSG00000066687	Zbtb16
3	38887745	ENSMUSG00000086181	C230034O21Rik	genic	2.50265	0.000114611	0.0381294	0.0855928	0.043619	0.00662183	0.00814349	ENSMUSG00000046743,ENSMUSG00000086181	C230034O21Rik,Fat4
16	17147929	ENSMUSG00000022768	Ccdc116	promoter	2.01584	0.000116367	0.0381294	0.168674	0.100321	0.0419368	0.0336664	ENSMUSG00000022768,ENSMUSG00000041774	Ccdc116,Ydjc
17	39846048	ENSMUSG00000098178	Gm42418	promoter	2.14015	0.000116873	0.0381294	0.364044	0.126984	0.0975186	0.0576719	ENSMUSG00000097971,ENSMUSG00000098178	Gm26917,Gm42418
7	70369824	ENSMUSG00000100005	B130024G19Rik	genic	2.72404	0.000118373	0.0381294	0.241	0.152421	0.07908	0.0698351	ENSMUSG00000100005	B130024G19Rik
12	57538753	NA	NA	intergenic	3.52264	0.000118373	0.0381294	0.327714	0.0874717	0.0749045	0.0689288	NA	NA
8	57321640	ENSMUSG00000038193	Hand2	genic	2.30465	0.000122413	0.0390361	0.107188	0.0830309	0.0130738	0.0158197	ENSMUSG00000038193,ENSMUSG00000100510	AV026068,Hand2
12	112143980	NA	NA	intergenic	2.21121	0.000123973	0.0391423	0.0457497	0.0225312	0.00185185	0.00555556	NA	NA
3	45381086	ENSMUSG00000049100	Pcdh10	genic	2.86707	0.000127672	0.0397695	0.145696	0.11088	0.0125658	0.0127415	ENSMUSG00000049100	Pcdh10
6	113483320	ENSMUSG00000030284	Creld1	promoter	2.67563	0.000128472	0.0397695	0.0708498	0.051369	0.0013385	0.00269564	ENSMUSG00000030284	Creld1
2	28912095	ENSMUSG00000026805	Barhl1	genic	2.97798	0.000129701	0.0397695	0.291397	0.154795	0.069818	0.0513694	ENSMUSG00000026805	Barhl1
4	44704168	ENSMUSG00000103995	5730488B01Rik	genic	2.62213	0.00013095	0.0397702	0.156481	0.105815	0.0615293	0.125129	ENSMUSG00000014030,ENSMUSG00000103995	5730488B01Rik,Pax5
9	87015688	ENSMUSG00000047897	Ripply2	promoter	2.48713	0.000132971	0.0400029	0.0661768	0.0309953	0.00560446	0.00729468	ENSMUSG00000047897	Ripply2
18	64266712	ENSMUSG00000056812	St8sia3	genic	2.49991	0.000135169	0.0402843	0.142767	0.128941	0.0544091	0.0895902	ENSMUSG00000056812,ENSMUSG00000086128	St8sia3,St8sia3os
2	60283977	ENSMUSG00000060703	Cd302	genic	2.22699	0.000144443	0.0416971	0.0428604	0.029514	0.00513923	0.0138182	ENSMUSG00000060703	Cd302
2	98662280	ENSMUSG00000075015	Gm10801	promoter	1.2366	0.000144878	0.0416971	0.775917	0.0404807	0.591935	0.0591862	ENSMUSG00000075015	Gm10801
11	84642797	NA	NA	intergenic	2.23085	0.00014517	0.0416971	0.177021	0.135536	0.1373	0.218881	NA	NA
12	20615525	ENSMUSG00000113157	Gm48693	promoter	3.34982	0.000145854	0.0416971	0.25141	0.0861251	0.0289168	0.023726	ENSMUSG00000113157,ENSMUSG00000116883	,Gm48693
5	146261016	ENSMUSG00000029635	Cdk8	genic	1.99732	0.000146448	0.0416971	0.0903344	0.0471144	0.0164484	0.014	ENSMUSG00000029635	Cdk8
2	165112205	ENSMUSG00000053166	Cdh22	genic	2.32788	0.000150798	0.0425558	0.0900038	0.0864759	0.0162883	0.0229229	ENSMUSG00000053166	Cdh22
3	86547233	ENSMUSG00000028080	Lrba	genic	3.76439	0.000153831	0.042762	0.636677	0.135748	0.132868	0.103703	ENSMUSG00000028080,ENSMUSG00000057777	Lrba,Mab21l2
2	76406246	ENSMUSG00000042359	Osbpl6	promoter	2.02633	0.000154211	0.042762	0.0603765	0.0566824	0.00473008	0.00909826	ENSMUSG00000042359	Osbpl6
1	63273492	ENSMUSG00000087561	Gm11608	promoter	2.68909	0.000160773	0.0440465	0.14173	0.116785	0.0145529	0.0267076	ENSMUSG00000027520,ENSMUSG00000087561,ENSMUSG00000092705	Gm11608,Gm24513,Zdbf2
8	25240777	ENSMUSG00000065954	Tacc1	genic	2.47832	0.000161606	0.0440465	0.066603	0.0536573	0.00197952	0.00393652	ENSMUSG00000065954	Tacc1
14	116926511	ENSMUSG00000058571	Gpc6	genic	3.50225	0.000167464	0.0446851	0.137275	0.106831	0.00730731	0.0145017	ENSMUSG00000058571	Gpc6
2	125123392	ENSMUSG00000027201	Myef2	promoter	2.97201	0.000167558	0.0446851	0.227422	0.0783435	0.0305369	0.0342108	ENSMUSG00000027201	Myef2
17	68841485	ENSMUSG00000095407	Tmem200c	genic	3.16843	0.000168152	0.0446851	0.283548	0.102107	0.0661025	0.0499456	ENSMUSG00000095407	Tmem200c
10	50895252	ENSMUSG00000019913	Sim1	promoter	2.41456	0.000175242	0.0460774	0.184415	0.127914	0.0376439	0.0470886	ENSMUSG00000019913	Sim1
5	146261047	ENSMUSG00000029635	Cdk8	genic	1.67224	0.000177509	0.0460774	0.12563	0.0593882	0.0315339	0.0196485	ENSMUSG00000029635	Cdk8
16	8424707	ENSMUSG00000022715	Tmem114	promoter	2.40641	0.000177726	0.0460774	0.208165	0.16696	0.0354653	0.0270462	ENSMUSG00000022715	Tmem114
11	45980524	ENSMUSG00000040489	Sox30	promoter	3.0066	0.000184681	0.0474942	0.178277	0.102122	0.0277215	0.0423565	ENSMUSG00000040489	Sox30
2	157914623	ENSMUSG00000037843	Vstm2l	promoter	2.20063	0.000187933	0.0479439	0.200453	0.116496	0.0594834	0.0373698	ENSMUSG00000037843	Vstm2l
1	84696159	ENSMUSG00000036766	Dner	promoter	2.89958	0.000191483	0.048462	0.159086	0.0782166	0.021475	0.0362761	ENSMUSG00000036766	Dner
17	36231471	NA	NA	intergenic	1.81714	0.000194093	0.0487358	0.0836254	0.0339537	0.0170894	0.0119973	NA	NA
12	118849611	ENSMUSG00000048562	Sp8	genic	2.95853	0.0002039	0.0491253	0.203291	0.151864	0.0287164	0.0433516	ENSMUSG00000048562	Sp8
11	68399581	ENSMUSG00000020902	Ntn1	genic	2.49709	0.000204031	0.0491253	0.116038	0.0681204	0.0160723	0.0169954	ENSMUSG00000020902	Ntn1
17	39846054	ENSMUSG00000097971	Gm26917	promoter	1.99559	0.000204189	0.0491253	0.35782	0.121178	0.103387	0.0584428	ENSMUSG00000097971,ENSMUSG00000098178	Gm26917,Gm42418
8	69882345	ENSMUSG00000044006	Cilp2	genic	2.14408	0.000204412	0.0491253	0.0558338	0.0371066	0.0138859	0.0207258	ENSMUSG00000044006	Cilp2
3	5860701	NA	NA	intergenic	2.05935	0.000205198	0.0491253	0.312296	0.103693	0.0888441	0.0631425	NA	NA
17	39848735	ENSMUSG00000106106		promoter	2.57219	0.000206146	0.0491253	0.775334	0.0927232	0.337244	0.270227	ENSMUSG00000098178,ENSMUSG00000105361,ENSMUSG00000106106	,AY036118,Gm42418
19	24899692	ENSMUSG00000051490	Foxd4	genic	2.24629	0.000206428	0.0491253	0.0636313	0.0330285	0.0182268	0.0356036	ENSMUSG00000051490	Foxd4
17	39846063	ENSMUSG00000098178	Gm42418	promoter	2.22708	0.000213323	0.0502769	0.338195	0.120225	0.0850561	0.0593121	ENSMUSG00000097971,ENSMUSG00000098178	Gm26917,Gm42418
17	69157009	ENSMUSG00000024044	Epb41l3	genic	1.72336	0.00021442	0.0502769	0.0661345	0.0337152	0.026338	0.0291878	ENSMUSG00000024044	Epb41l3
6	113483364	ENSMUSG00000030284	Creld1	promoter	2.94355	0.000217875	0.0506456	0.134651	0.149542	0.0102888	0.0228898	ENSMUSG00000030284	Creld1
7	81454318	ENSMUSG00000109401	Cpeb1os1	promoter	1.63815	0.000221227	0.0506456	0.0577799	0.0481413	0.0111206	0.011745	ENSMUSG00000025586,ENSMUSG00000109401	Cpeb1,Cpeb1os1
2	125505898	ENSMUSG00000053615	Gm9913	genic	2.6842	0.000222906	0.0506456	0.13034	0.149714	0.0138826	0.0183706	ENSMUSG00000027204,ENSMUSG00000053615	Fbn1,Gm9913
17	36231459	NA	NA	intergenic	1.73262	0.000224613	0.0506456	0.0860896	0.0343968	0.0191166	0.0136472	NA	NA
1	25830123	ENSMUSG00000104516	Gm9884	promoter	2.62513	0.000224765	0.0506456	0.149486	0.132806	0.0195928	0.0192865	ENSMUSG00000104516	Gm9884
11	69560211	ENSMUSG00000041346	Wrap53	promoter	2.65522	0.000225522	0.0506456	0.0799212	0.0711818	0.00365185	0.00494468	ENSMUSG00000003934,ENSMUSG00000041346	Efnb3,Wrap53
16	17147903	ENSMUSG00000041774	Ydjc	promoter	2.37925	0.00022966	0.0506986	0.256005	0.168353	0.0503975	0.0336111	ENSMUSG00000022768,ENSMUSG00000041774	Ccdc116,Ydjc
4	44703870	ENSMUSG00000014030	Pax5	genic	2.35678	0.000230019	0.0506986	0.0489356	0.0441213	0	0	ENSMUSG00000014030,ENSMUSG00000103995	5730488B01Rik,Pax5
5	14514837	ENSMUSG00000061601	Pclo	promoter	3.1534	0.000231439	0.0506986	0.124516	0.086595	0.00696686	0.0105818	ENSMUSG00000061601	Pclo
9	49340371	ENSMUSG00000032259	Drd2	promoter	3.46114	0.000234614	0.0506986	0.296503	0.204448	0.0261018	0.0266928	ENSMUSG00000032259	Drd2
5	146261059	ENSMUSG00000029635	Cdk8	genic	1.75715	0.000234778	0.0506986	0.134071	0.0634331	0.0310632	0.0186192	ENSMUSG00000029635	Cdk8
5	146261019	ENSMUSG00000029635	Cdk8	genic	1.53736	0.000235297	0.0506986	0.134138	0.0535435	0.0400988	0.0134929	ENSMUSG00000029635	Cdk8
11	85895311	ENSMUSG00000000094	Tbx4	genic	2.18754	0.000239284	0.0512115	0.0822087	0.0770552	0.00845258	0.0133471	ENSMUSG00000000094	Tbx4
2	165388091	ENSMUSG00000017667	Zfp334	promoter	3.17227	0.000243175	0.0516974	0.215996	0.152891	0.0250498	0.0268561	ENSMUSG00000017667	Zfp334
17	39848521	ENSMUSG00000098178	Gm42418	promoter	1.85531	0.000246441	0.0520448	0.0900614	0.0769304	0.0145938	0.00840812	ENSMUSG00000098178,ENSMUSG00000105361,ENSMUSG00000106106	,AY036118,Gm42418
4	106464054	ENSMUSG00000044254	Pcsk9	promoter	1.99735	0.000254651	0.0530848	0.0638896	0.0248617	0.0120523	0.012052	ENSMUSG00000044254	Pcsk9
5	146261065	ENSMUSG00000029635	Cdk8	genic	1.71947	0.000254695	0.0530848	0.147558	0.0703448	0.0365711	0.01696	ENSMUSG00000029635	Cdk8
3	86547236	ENSMUSG00000028080	Lrba	genic	4.48038	0.000257016	0.0531224	0.567082	0.115106	0.0632237	0.0712649	ENSMUSG00000028080,ENSMUSG00000057777	Lrba,Mab21l2
11	102946289	ENSMUSG00000045532	C1ql1	promoter	1.65372	0.000260716	0.0531224	0.0502024	0.0359229	0.0321578	0.0665893	ENSMUSG00000045532,ENSMUSG00000097410	C1ql1,Gm26668
6	110645838	ENSMUSG00000092448	Gm20387	promoter	3.14908	0.000260795	0.0531224	0.268817	0.0958141	0.0506223	0.0442079	ENSMUSG00000056755,ENSMUSG00000092448	Gm20387,Grm7
1	132880652	ENSMUSG00000026443	Lrrn2	promoter	1.89537	0.000261539	0.0531224	0.0511282	0.0319658	0.0077789	0.0184165	ENSMUSG00000026443	Lrrn2
2	165112203	ENSMUSG00000053166	Cdh22	genic	2.64022	0.000264515	0.0531726	0.0942552	0.0721997	0.0100083	0.013722	ENSMUSG00000053166	Cdh22
14	116926907	ENSMUSG00000058571	Gpc6	genic	2.19319	0.000265121	0.0531726	0.0433945	0.0321915	0.000790826	0.00237248	ENSMUSG00000058571	Gpc6
11	76437106	ENSMUSG00000017631	Abr	genic	4.82652	0.000268913	0.0534529	0.502225	0.101812	0.0458225	0.0466299	ENSMUSG00000017631	Abr
1	174502406	ENSMUSG00000028354	Fmn2	genic	2.24394	0.000271174	0.0534529	0.185893	0.102475	0.075172	0.068174	ENSMUSG00000028354	Fmn2
12	118849590	ENSMUSG00000048562	Sp8	genic	2.76267	0.000274104	0.0534529	0.209343	0.141891	0.0540237	0.0647809	ENSMUSG00000048562	Sp8
4	49845335	ENSMUSG00000039579	Grin3a	promoter	2.70869	0.000276055	0.0534529	0.145311	0.0534002	0.0195729	0.0289094	ENSMUSG00000039579	Grin3a
19	38481465	ENSMUSG00000024998	Plce1	promoter	2.52218	0.000276309	0.0534529	0.0988545	0.063844	0.00817805	0.0100122	ENSMUSG00000024998	Plce1
10	87492779	ENSMUSG00000020052	Ascl1	genic	3.38116	0.000276935	0.0534529	0.173205	0.0966471	0.0128457	0.0153993	ENSMUSG00000020052	Ascl1
5	146261023	ENSMUSG00000029635	Cdk8	genic	1.74971	0.000278252	0.0534529	0.131986	0.0561738	0.0320095	0.0158853	ENSMUSG00000029635	Cdk8
2	98667092	ENSMUSG00000075014	Gm10800	promoter	1.14412	0.000283116	0.053971	0.652322	0.0524625	0.45268	0.0198794	ENSMUSG00000075014	Gm10800
11	100759636	ENSMUSG00000035355	Kcnh4	promoter	2.09063	0.000287026	0.053971	0.0467844	0.0379632	0.00770065	0.0179292	ENSMUSG00000035355	Kcnh4
GL456378.1	27963	NA	NA	intergenic	3.10317	0.000287195	0.053971	0.311751	0.070969	0.0608067	0.0428233	NA	NA
12	20615514	ENSMUSG00000116883		promoter	2.92598	0.000289785	0.053971	0.402722	0.108962	0.124136	0.106651	ENSMUSG00000113157,ENSMUSG00000116883	,Gm48693
4	78211757	ENSMUSG00000028399	Ptprd	promoter	2.9463	0.000290104	0.053971	0.133364	0.052601	0.0460059	0.0697848	ENSMUSG00000028399,ENSMUSG00000092492	B230208B08Rik,Ptprd
2	157914608	ENSMUSG00000037843	Vstm2l	promoter	2.17424	0.000291104	0.053971	0.139021	0.110022	0.0285682	0.0331634	ENSMUSG00000037843	Vstm2l
2	22744903	NA	NA	intergenic	1.61746	0.000295027	0.0541439	0.324637	0.131264	0.125129	0.0588231	NA	NA
5	14514854	ENSMUSG00000061601	Pclo	promoter	2.87497	0.000296556	0.0541439	0.138604	0.0822073	0.0282562	0.0457928	ENSMUSG00000061601	Pclo
2	29747397	ENSMUSG00000079497	Gm13420	genic	1.66562	0.00029713	0.0541439	0.0303033	0.0264875	0.00124146	0.00372439	ENSMUSG00000079497	Gm13420
16	35541492	ENSMUSG00000052133	Sema5b	promoter	2.19665	0.000304699	0.0552077	0.115972	0.048847	0.0327145	0.0504512	ENSMUSG00000052133	Sema5b
4	91371534	ENSMUSG00000008489	Elavl2	genic	3.02775	0.000309582	0.0557755	0.170785	0.098684	0.0196049	0.0213066	ENSMUSG00000008489	Elavl2
17	69157012	ENSMUSG00000024044	Epb41l3	genic	1.78883	0.000318331	0.0558953	0.0711229	0.0676027	0.0208035	0.0295987	ENSMUSG00000024044	Epb41l3
11	119549576	ENSMUSG00000087675	Gm11762	promoter	1.58272	0.000319853	0.0558953	0.0531733	0.0182645	0.0152179	0.0153712	ENSMUSG00000025582,ENSMUSG00000087675	Gm11762,Nptx1
10	79921868	ENSMUSG00000035773	Kiss1r	promoter	3.60943	0.000320549	0.0558953	0.454487	0.126291	0.135845	0.158569	ENSMUSG00000035773,ENSMUSG00000035781	Kiss1r,R3hdm4
12	23800557	ENSMUSG00000113407	Gm47437	promoter	4.22517	0.000322315	0.0558953	0.429439	0.121125	0.0397947	0.0359558	ENSMUSG00000113407	Gm47437
17	39845321	ENSMUSG00000098178	Gm42418	promoter	1.73027	0.000322454	0.0558953	0.129323	0.0650956	0.0305173	0.0185461	ENSMUSG00000097971,ENSMUSG00000098178	Gm26917,Gm42418
8	70374423	ENSMUSG00000031849	Comp	genic	2.31906	0.000323842	0.0558953	0.126599	0.132702	0.0180234	0.0204693	ENSMUSG00000031849	Comp
3	56183525	ENSMUSG00000027799	Nbea	promoter	2.17041	0.00032555	0.0558953	0.0472549	0.04086	0.0023005	0.00502068	ENSMUSG00000027799	Nbea
1	10993620	ENSMUSG00000048960	Prex2	promoter	3.24489	0.000325971	0.0558953	0.255173	0.10605	0.0303391	0.0251379	ENSMUSG00000048960	Prex2
4	117926886	ENSMUSG00000028539	Artn	genic	3.32136	0.000327118	0.0558953	0.176214	0.13495	0.0199369	0.0252744	ENSMUSG00000028539	Artn
13	92426493	ENSMUSG00000045034	Ankrd34b	genic	2.86798	0.000330585	0.0558953	0.155775	0.121246	0.0104824	0.0128612	ENSMUSG00000045034,ENSMUSG00000090907	Ankrd34b,C030017D09Rik
4	85514454	ENSMUSG00000066113	Adamtsl1	promoter	2.48071	0.000330648	0.0558953	0.0969129	0.114698	0.0117274	0.0203306	ENSMUSG00000028488,ENSMUSG00000066113	Adamtsl1,Sh3gl2
1	16093051	ENSMUSG00000067795	4930444P10Rik	promoter	1.92711	0.000332835	0.0558953	0.045388	0.030434	0.00793651	0.0238095	ENSMUSG00000067795	4930444P10Rik
12	110278025	ENSMUSG00000075707	Dio3	promoter	1.77597	0.000333033	0.0558953	0.0592522	0.0535524	0.00640187	0.00753375	ENSMUSG00000075707,ENSMUSG00000113581	Dio3,Dio3os
5	120302385	NA	NA	intergenic	2.90683	0.000336465	0.0561755	0.145814	0.0659007	0.0309992	0.0417471	NA	NA
3	86547211	ENSMUSG00000028080	Lrba	genic	3.37857	0.000344379	0.0571975	0.664955	0.134798	0.209625	0.132957	ENSMUSG00000028080,ENSMUSG00000057777	Lrba,Mab21l2
19	31082772	ENSMUSG00000053536	Cstf2t	promoter	3.07768	0.000352467	0.0580988	0.125388	0.0840675	0.0055594	0.0077747	ENSMUSG00000052920,ENSMUSG00000053536	Cstf2t,Prkg1
4	46345018	ENSMUSG00000087383	Gm12446	promoter	2.43504	0.00035345	0.0580988	0.169021	0.0953345	0.0777891	0.123079	ENSMUSG00000070990,ENSMUSG00000087383	Foxe1,Gm12446
4	46344897	ENSMUSG00000070990	Foxe1	genic	2.26832	0.000361576	0.0586973	0.161694	0.130452	0.0428563	0.0448376	ENSMUSG00000070990,ENSMUSG00000087383	Foxe1,Gm12446
10	50895282	ENSMUSG00000019913	Sim1	genic	2.76934	0.000362567	0.0586973	0.114847	0.0896727	0.0215467	0.0267632	ENSMUSG00000019913	Sim1
4	44704271	ENSMUSG00000014030	Pax5	genic	2.6275	0.000362613	0.0586973	0.193378	0.0874484	0.0410942	0.0334313	ENSMUSG00000014030,ENSMUSG00000103995	5730488B01Rik,Pax5
17	69075719	ENSMUSG00000024044	Epb41l3	promoter	2.4012	0.000366231	0.0589835	0.154068	0.100683	0.0309806	0.0286114	ENSMUSG00000024044	Epb41l3
11	45980520	ENSMUSG00000040489	Sox30	promoter	3.17262	0.000368637	0.0590459	0.181281	0.0844051	0.0486287	0.0863609	ENSMUSG00000040489	Sox30
GL456378.1	27868	NA	NA	intergenic	3.3905	0.000370489	0.0590459	0.306792	0.0758744	0.0581064	0.0429535	NA	NA
X	155216441	ENSMUSG00000025283	Sat1	promoter	2.20364	0.000375481	0.0590459	0.0856932	0.0527725	0.0170504	0.0248323	ENSMUSG00000025283	Sat1
12	20615501	ENSMUSG00000113157	Gm48693	promoter	3.59217	0.000376361	0.0590459	0.306159	0.113905	0.066928	0.0672823	ENSMUSG00000113157,ENSMUSG00000116883	,Gm48693
5	67428053	ENSMUSG00000092060	Bend4	promoter	2.11401	0.00037822	0.0590459	0.1028	0.0602053	0.0171776	0.0184689	ENSMUSG00000092060,ENSMUSG00000097840,ENSMUSG00000106832	Bend4,Gm26756,Gm42632
4	44704266	ENSMUSG00000014030	Pax5	genic	2.63286	0.000379105	0.0590459	0.232525	0.149395	0.0575963	0.0515594	ENSMUSG00000014030,ENSMUSG00000103995	5730488B01Rik,Pax5
6	128034685	ENSMUSG00000030352	Tspan9	genic	3.82516	0.000379579	0.0590459	0.362819	0.114767	0.0443138	0.0416645	ENSMUSG00000030352	Tspan9
15	37791649	ENSMUSG00000051359	Ncald	genic	1.94253	0.000384522	0.0595244	0.044051	0.0330933	0.00221128	0.00362783	ENSMUSG00000051359	Ncald
12	118849604	ENSMUSG00000048562	Sp8	genic	3.08498	0.000393287	0.0605871	0.272367	0.166379	0.0548826	0.044871	ENSMUSG00000048562	Sp8
3	86547174	ENSMUSG00000057777	Mab21l2	genic	4.21617	0.000399211	0.0608448	0.503093	0.170138	0.0845573	0.0814628	ENSMUSG00000028080,ENSMUSG00000057777	Lrba,Mab21l2
3	103424167	NA	NA	intergenic	4.84125	0.00040229	0.0608448	0.70959	0.191712	0.178262	0.214806	NA	NA
2	36091344	ENSMUSG00000026890	Lhx6	genic	2.50952	0.000402515	0.0608448	0.106864	0.0568557	0.0242011	0.0363097	ENSMUSG00000026890	Lhx6
1	84696145	ENSMUSG00000036766	Dner	promoter	3.01076	0.000402592	0.0608448	0.301738	0.117795	0.0552055	0.0494452	ENSMUSG00000036766	Dner
3	45381125	ENSMUSG00000049100	Pcdh10	genic	2.85201	0.00040692	0.0610279	0.307931	0.127016	0.0740431	0.0628188	ENSMUSG00000049100	Pcdh10
9	49340369	ENSMUSG00000032259	Drd2	promoter	3.45572	0.000407631	0.0610279	0.319594	0.235033	0.0336751	0.0395564	ENSMUSG00000032259	Drd2
5	106458384	ENSMUSG00000034384	Barhl2	promoter	1.83727	0.000417496	0.0619344	0.0302422	0.0223872	0.000704711	0.00147588	ENSMUSG00000034384	Barhl2
16	29893958	NA	NA	intergenic	2.76997	0.00041757	0.0619344	0.153371	0.0805521	0.0194735	0.0306751	NA	NA
11	69560028	ENSMUSG00000003934	Efnb3	promoter	2.94921	0.000423723	0.0623703	0.0817405	0.0555569	0.00571895	0.0171569	ENSMUSG00000003934,ENSMUSG00000041346	Efnb3,Wrap53
4	85514315	ENSMUSG00000066113	Adamtsl1	promoter	2.44973	0.000424421	0.0623703	0.085144	0.0646721	0.031612	0.0555637	ENSMUSG00000028488,ENSMUSG00000066113	Adamtsl1,Sh3gl2
2	125123422	ENSMUSG00000027201	Myef2	promoter	3.19652	0.000428391	0.0625917	0.173535	0.0812093	0.0159659	0.0162241	ENSMUSG00000027201	Myef2
11	120661180	ENSMUSG00000053613	Notumos	promoter	2.36637	0.000429853	0.0625917	0.161692	0.105916	0.0312627	0.0340057	ENSMUSG00000042988,ENSMUSG00000053613	Notum,Notumos
1	84695768	ENSMUSG00000093254	Mir5126	promoter	2.33313	0.000435239	0.0630879	0.110546	0.0841532	0.0256163	0.032087	ENSMUSG00000036766,ENSMUSG00000093254	Dner,Mir5126
1	166309142	ENSMUSG00000040612	Ildr2	promoter	2.51988	0.000446406	0.0644137	0.142644	0.119021	0.0154586	0.0166673	ENSMUSG00000040612,ENSMUSG00000091393	5330438I03Rik,Ildr2
16	57391525	ENSMUSG00000043336	Filip1l	genic	3.39533	0.000452933	0.0647928	0.516521	0.104115	0.109917	0.172837	ENSMUSG00000022748,ENSMUSG00000043336	Cmss1,Filip1l
7	25010490	ENSMUSG00000003378	Grik5	genic	2.10742	0.000453097	0.0647928	0.0537906	0.0491976	0.00501929	0.00960033	ENSMUSG00000003378	Grik5
5	29478732	ENSMUSG00000001566	Mnx1	promoter	1.51557	0.000458655	0.0652949	0.0440613	0.0376318	0.00847074	0.0134792	ENSMUSG00000001566	Mnx1
7	65156431	ENSMUSG00000030518	Fam189a1	promoter	2.64247	0.000463292	0.0653083	0.0822669	0.0818198	0.00174657	0.00266173	ENSMUSG00000030518	Fam189a1
17	39845319	ENSMUSG00000098178	Gm42418	promoter	1.78856	0.000464236	0.0653083	0.120208	0.0630765	0.0264337	0.0176247	ENSMUSG00000097971,ENSMUSG00000098178	Gm26917,Gm42418
8	105686154	ENSMUSG00000050357	Carmil2	promoter	2.11767	0.000464893	0.0653083	0.0405196	0.036141	0.000505051	0.00151515	ENSMUSG00000050357	Carmil2
1	25830162	ENSMUSG00000104516	Gm9884	promoter	2.54467	0.000478489	0.0666341	0.0921907	0.096488	0.00497026	0.00734037	ENSMUSG00000104516	Gm9884
3	5860682	NA	NA	intergenic	2.89473	0.00047851	0.0666341	0.383311	0.179258	0.074589	0.0810453	NA	NA
17	39848619	ENSMUSG00000098178	Gm42418	promoter	1.04064	0.000481761	0.0666828	0.109579	0.0356664	0.0483322	0.0192091	ENSMUSG00000098178,ENSMUSG00000105361,ENSMUSG00000106106	,AY036118,Gm42418
4	28814121	ENSMUSG00000028289	Epha7	genic	3.3561	0.000483042	0.0666828	0.130808	0.123909	0.00127891	0.00254235	ENSMUSG00000028289	Epha7
18	20745984	ENSMUSG00000056124	B4galt6	promoter	3.03111	0.000486176	0.0667319	0.0927792	0.0689905	0.0107122	0.0292056	ENSMUSG00000056124	B4galt6
12	22030558	NA	NA	intergenic	2.50786	0.000487583	0.0667319	0.149091	0.0433328	0.0282942	0.0247889	NA	NA
11	120661200	ENSMUSG00000042988	Notum	promoter	2.81989	0.000492092	0.0670613	0.198228	0.10685	0.0270798	0.0359765	ENSMUSG00000042988,ENSMUSG00000053613	Notum,Notumos
18	20745776	ENSMUSG00000056124	B4galt6	genic	2.58943	0.000500935	0.0678429	0.0752532	0.0695284	0.0040068	0.00876718	ENSMUSG00000056124	B4galt6
18	84720294	ENSMUSG00000047992	Fam69c	promoter	2.10588	0.000502083	0.0678429	0.0666325	0.0483792	0.00596615	0.00968362	ENSMUSG00000047992,ENSMUSG00000089760	D030046N08Rik,Fam69c
2	74746825	ENSMUSG00000079277	Hoxd3	promoter	3.19182	0.000511834	0.0682556	0.412728	0.141078	0.0862223	0.0882956	ENSMUSG00000075277,ENSMUSG00000079277,ENSMUSG00000100642	Gm28230,Haglr,Hoxd3
17	69969125	ENSMUSG00000003279	Dlgap1	promoter	1.79316	0.000513959	0.0682556	0.305075	0.0945296	0.0983844	0.0377886	ENSMUSG00000003279	Dlgap1
16	63857227	ENSMUSG00000052504	Epha3	genic	1.68889	0.000514068	0.0682556	0.0586109	0.0760272	0.00661098	0.0118361	ENSMUSG00000052504	Epha3
7	16885294	ENSMUSG00000078794	Dact3	genic	3.31468	0.000515097	0.0682556	0.259267	0.103009	0.0384929	0.0418162	ENSMUSG00000078794	Dact3
5	44101099	ENSMUSG00000029086	Prom1	genic	2.23884	0.000518988	0.0682556	0.0713189	0.0846673	0.00332624	0.00667422	ENSMUSG00000029086,ENSMUSG00000072962	Gm16401,Prom1
4	8911314	NA	NA	intergenic	1.63688	0.000519834	0.0682556	0.0362312	0.0317464	0.00491099	0.014733	NA	NA
17	39845889	ENSMUSG00000097971	Gm26917	promoter	1.84907	0.00052172	0.0682556	0.164974	0.0790727	0.0639391	0.0500406	ENSMUSG00000097971,ENSMUSG00000098178	Gm26917,Gm42418
4	152125736	ENSMUSG00000028943	Espn	genic	3.34541	0.00052226	0.0682556	0.240299	0.0872073	0.0462351	0.0524359	ENSMUSG00000028943	Espn
4	44703939	ENSMUSG00000103995	5730488B01Rik	genic	2.18159	0.000526167	0.0684855	0.189107	0.127566	0.0506342	0.0477235	ENSMUSG00000014030,ENSMUSG00000103995	5730488B01Rik,Pax5
JH584304.1	58587	ENSMUSG00000095041		genic	2.07049	0.00053398	0.0691097	0.0426833	0.0376897	0.000867102	0.00130923	ENSMUSG00000095041
16	32164877	ENSMUSG00000052384	Nrros	genic	4.65158	0.000536117	0.0691097	0.539929	0.148008	0.0681548	0.0986154	ENSMUSG00000052384	Nrros
5	135857136	ENSMUSG00000039860	Srrm3	genic	1.85922	0.000537464	0.0691097	0.0427634	0.0290831	0.0094516	0.0179917	ENSMUSG00000039860	Srrm3
13	65311396	NA	NA	intergenic	1.87318	0.000540751	0.0692531	0.0926349	0.0585256	0.018044	0.0204729	NA	NA
8	120394103	ENSMUSG00000031822	Gse1	genic	3.33363	0.000544214	0.0692745	0.333069	0.159298	0.0641983	0.0903127	ENSMUSG00000031822,ENSMUSG00000092329	Gm20388,Gse1
15	68928521	ENSMUSG00000022332	Khdrbs3	promoter	2.65102	0.000546076	0.0692745	0.182577	0.163048	0.0214369	0.0330206	ENSMUSG00000022332	Khdrbs3
1	132880666	ENSMUSG00000026443	Lrrn2	promoter	1.77507	0.000550302	0.0692745	0.0314498	0.0275108	0.000740982	0.0015492	ENSMUSG00000026443	Lrrn2
18	20745680	ENSMUSG00000056124	B4galt6	genic	2.2724	0.000550449	0.0692745	0.223317	0.118445	0.0421793	0.035039	ENSMUSG00000056124	B4galt6
7	127770132	ENSMUSG00000043964	Orai3	promoter	4.02031	0.00055178	0.0692745	0.327621	0.197021	0.0213824	0.028417	ENSMUSG00000043964	Orai3
18	11054614	ENSMUSG00000005836	Gata6	genic	1.86583	0.00055572	0.0694955	0.034116	0.0273817	0.00407167	0.00971894	ENSMUSG00000005836	Gata6
5	27261926	ENSMUSG00000061576	Dpp6	genic	1.88027	0.00055901	0.0695445	0.434821	0.176798	0.219211	0.108181	ENSMUSG00000061576	Dpp6
16	57391534	ENSMUSG00000043336	Filip1l	genic	3.71808	0.000562326	0.0695445	0.528924	0.108179	0.103374	0.171127	ENSMUSG00000022748,ENSMUSG00000043336	Cmss1,Filip1l
4	44664399	ENSMUSG00000086211	Gm12462	promoter	1.53941	0.000563483	0.0695445	0.0380088	0.0259898	0.00763013	0.00938016	ENSMUSG00000014030,ENSMUSG00000086211	Gm12462,Pax5
7	138397522	ENSMUSG00000091002	Tcerg1l	promoter	2.131	0.00056738	0.0695445	0.098295	0.0899049	0.0235692	0.0332659	ENSMUSG00000091002	Tcerg1l
12	23314923	ENSMUSG00000092465	Gm20472	promoter	2.91756	0.000571341	0.0695445	0.21104	0.134543	0.0479538	0.0463116	ENSMUSG00000092465	Gm20472
16	57391520	ENSMUSG00000043336	Filip1l	genic	3.70321	0.000571738	0.0695445	0.488658	0.108993	0.0930459	0.162153	ENSMUSG00000022748,ENSMUSG00000043336	Cmss1,Filip1l
X	12160158	ENSMUSG00000040363	Bcor	genic	3.1543	0.000572546	0.0695445	0.171457	0.0634464	0.0444843	0.0655087	ENSMUSG00000040363	Bcor
1	157458580	ENSMUSG00000033488	Cryzl2	promoter	3.09123	0.000575068	0.0695445	0.284532	0.139892	0.0450934	0.0530621	ENSMUSG00000033488	Cryzl2
2	98667195	ENSMUSG00000075014	Gm10800	promoter	0.89634	0.000575739	0.0695445	0.727553	0.0221233	0.590409	0.0192091	ENSMUSG00000075014	Gm10800
3	9853985	NA	NA	intergenic	-1.70594	0.00058342	0.0702063	0.327494	0.141213	0.609744	0.11289	NA	NA
3	103576386	ENSMUSG00000027849	Syt6	genic	2.27012	0.000585725	0.0702188	0.100117	0.0696058	0.0403322	0.0780955	ENSMUSG00000027849	Syt6
16	57391522	ENSMUSG00000043336	Filip1l	genic	3.45457	0.000589344	0.0703879	0.53553	0.0978191	0.114473	0.17598	ENSMUSG00000022748,ENSMUSG00000043336	Cmss1,Filip1l
13	98355721	ENSMUSG00000078302	Foxd1	genic	1.85472	0.000601275	0.0712886	0.0391434	0.0258922	0.00222455	0.0027586	ENSMUSG00000078302	Foxd1
9	87015417	ENSMUSG00000047897	Ripply2	promoter	2.2061	0.000603882	0.0712886	0.0493117	0.0313878	0.00198672	0.00410598	ENSMUSG00000047897	Ripply2
4	28815248	ENSMUSG00000086774	Gm11915	promoter	1.7084	0.000604393	0.0712886	0.0320732	0.0253528	0.00286376	0.00570756	ENSMUSG00000028289,ENSMUSG00000086774	Epha7,Gm11915
17	39848273	ENSMUSG00000105361	AY036118	promoter	2.30217	0.000605827	0.0712886	0.693392	0.0940797	0.303769	0.173472	ENSMUSG00000098178,ENSMUSG00000105361,ENSMUSG00000106106	,AY036118,Gm42418
1	63273491	ENSMUSG00000027520	Zdbf2	promoter	1.95795	0.000615907	0.0716486	0.107761	0.0879765	0.0264739	0.0260007	ENSMUSG00000027520,ENSMUSG00000087561,ENSMUSG00000092705	Gm11608,Gm24513,Zdbf2
2	54437123	ENSMUSG00000060988	Galnt13	genic	2.51522	0.000616999	0.0716486	0.179545	0.143138	0.0260464	0.0242809	ENSMUSG00000060988	Galnt13
5	41763718	ENSMUSG00000049691	Nkx3-2	genic	1.73307	0.000619101	0.0716486	0.0459537	0.0281193	0.00846804	0.0107905	ENSMUSG00000049691	Nkx3-2
15	74519457	ENSMUSG00000034730	Adgrb1	genic	1.94349	0.000620598	0.0716486	0.113916	0.0963545	0.0221978	0.0201073	ENSMUSG00000034730	Adgrb1
7	127770146	ENSMUSG00000043964	Orai3	promoter	3.87892	0.000620708	0.0716486	0.310584	0.175278	0.0232359	0.0274889	ENSMUSG00000043964	Orai3
2	165503844	ENSMUSG00000027661	Slc2a10	promoter	3.81814	0.000622367	0.0716486	0.595024	0.198147	0.121708	0.0900363	ENSMUSG00000027661	Slc2a10
17	39845317	ENSMUSG00000097971	Gm26917	promoter	1.70684	0.000631965	0.0723095	0.121633	0.0601891	0.0293123	0.0168451	ENSMUSG00000097971,ENSMUSG00000098178	Gm26917,Gm42418
2	134786559	ENSMUSG00000051177	Plcb1	promoter	2.09155	0.000634378	0.0723095	0.0806981	0.0738599	0.00981273	0.0115473	ENSMUSG00000051177	Plcb1
9	63145251	ENSMUSG00000022245	Skor1	genic	1.55915	0.000638342	0.0723095	0.0334355	0.0224479	0.00556658	0.00858425	ENSMUSG00000022245	Skor1
7	127770143	ENSMUSG00000043964	Orai3	promoter	3.84932	0.000646689	0.0723095	0.322007	0.206799	0.0223423	0.0287315	ENSMUSG00000043964	Orai3
2	98666385	NA	NA	intergenic	1.41162	0.000649998	0.0723095	0.656306	0.0597886	0.404818	0.0993811	NA	NA
17	39846635	ENSMUSG00000106106		promoter	3.21737	0.000654102	0.0723095	0.708707	0.11549	0.205396	0.223303	ENSMUSG00000098178,ENSMUSG00000106106	,Gm42418
2	98662295	ENSMUSG00000075015	Gm10801	promoter	1.5198	0.000657862	0.0723095	0.643933	0.0789716	0.390611	0.09033	ENSMUSG00000075015	Gm10801
9	40877670	ENSMUSG00000054360	Bsx	genic	2.13163	0.000664198	0.0723095	0.102688	0.0636303	0.0330857	0.0486639	ENSMUSG00000054360	Bsx
17	39845323	ENSMUSG00000098178	Gm42418	promoter	1.77251	0.000664213	0.0723095	0.127433	0.0641661	0.0293186	0.0170341	ENSMUSG00000097971,ENSMUSG00000098178	Gm26917,Gm42418
15	72547757	ENSMUSG00000036760	Kcnk9	promoter	2.91479	0.000664473	0.0723095	0.236801	0.1561	0.0495628	0.040342	ENSMUSG00000036760	Kcnk9
17	39846027	ENSMUSG00000098178	Gm42418	promoter	2.311	0.000669574	0.0723095	0.728868	0.119958	0.321415	0.248436	ENSMUSG00000097971,ENSMUSG00000098178	Gm26917,Gm42418
4	45108061	ENSMUSG00000078713	Tomm5	promoter	1.98471	0.000672354	0.0723095	0.034185	0.0203718	0.00114548	0.00343643	ENSMUSG00000078713	Tomm5
4	117926897	ENSMUSG00000028539	Artn	genic	3.06895	0.000673896	0.0723095	0.16483	0.125051	0.0189266	0.0226673	ENSMUSG00000028539	Artn
GL456378.1	27523	NA	NA	intergenic	2.95824	0.000674857	0.0723095	0.269151	0.0767615	0.0546081	0.0369971	NA	NA
5	146261022	ENSMUSG00000029635	Cdk8	genic	1.85168	0.000675424	0.0723095	0.13247	0.0644711	0.0345205	0.0230279	ENSMUSG00000029635	Cdk8
11	76437087	ENSMUSG00000017631	Abr	genic	4.502	0.000676879	0.0723095	0.393196	0.209883	0.0360154	0.0497108	ENSMUSG00000017631	Abr
12	84876213	ENSMUSG00000092130	D030025P21Rik	promoter	2.34041	0.000679175	0.0723095	0.129517	0.0628365	0.0413237	0.0430861	ENSMUSG00000002020,ENSMUSG00000092130	D030025P21Rik,Ltbp2
11	69560009	ENSMUSG00000041346	Wrap53	promoter	2.9904	0.000679732	0.0723095	0.128218	0.0947973	0.0213527	0.0350679	ENSMUSG00000003934,ENSMUSG00000041346	Efnb3,Wrap53
4	44704269	ENSMUSG00000103995	5730488B01Rik	genic	2.16524	0.000681229	0.0723095	0.130538	0.065878	0.0361846	0.0298199	ENSMUSG00000014030,ENSMUSG00000103995	5730488B01Rik,Pax5
5	120432095	ENSMUSG00000098649	Gm27199	promoter	3.4499	0.000682609	0.0723095	0.19686	0.117654	0.0168716	0.0220368	ENSMUSG00000029595,ENSMUSG00000098649	Gm27199,Lhx5
4	45826822	ENSMUSG00000035551	Igfbpl1	promoter	2.6062	0.000683622	0.0723095	0.127211	0.0834909	0.0138008	0.0165994	ENSMUSG00000035551	Igfbpl1
2	98666841	ENSMUSG00000075014	Gm10800	promoter	1.08664	0.000689507	0.0723095	0.754311	0.0450341	0.588757	0.0305837	ENSMUSG00000075014	Gm10800
13	110280079	ENSMUSG00000021700	Rab3c	genic	2.35723	0.000691502	0.0723095	0.0955418	0.0462027	0.0286914	0.0315141	ENSMUSG00000021700	Rab3c
6	128034710	ENSMUSG00000030352	Tspan9	genic	3.97407	0.000692174	0.0723095	0.418956	0.118809	0.0528236	0.049899	ENSMUSG00000030352	Tspan9
12	22030523	NA	NA	intergenic	2.46501	0.000692496	0.0723095	0.121581	0.0528439	0.0229062	0.0158194	NA	NA
16	17147883	ENSMUSG00000022768	Ccdc116	promoter	1.99699	0.00069449	0.0723095	0.152018	0.129528	0.0349934	0.0279215	ENSMUSG00000022768,ENSMUSG00000041774	Ccdc116,Ydjc
1	16093060	ENSMUSG00000067795	4930444P10Rik	promoter	1.74231	0.000696721	0.0723095	0.0352297	0.0316795	0.0015873	0.0047619	ENSMUSG00000067795	4930444P10Rik
6	3201480	NA	NA	intergenic	1.8908	0.000697752	0.0723095	0.159721	0.0980082	0.0347468	0.0194057	NA	NA
5	5380501	ENSMUSG00000028926	Cdk14	genic	1.88455	0.000699597	0.0723095	0.0637756	0.0774014	0.00792567	0.00902057	ENSMUSG00000028926	Cdk14
11	93098222	ENSMUSG00000056158	Car10	promoter	2.58801	0.000700334	0.0723095	0.173215	0.0701002	0.032343	0.0373263	ENSMUSG00000056158	Car10
10	87492749	ENSMUSG00000020052	Ascl1	genic	2.37693	0.000700938	0.0723095	0.0697869	0.0549518	0.00604485	0.00932979	ENSMUSG00000020052	Ascl1
13	92131892	NA	NA	intergenic	2.02502	0.000704734	0.0723095	0.0589171	0.0357134	0.00639622	0.00749614	NA	NA
3	63295822	ENSMUSG00000027820	Mme	genic	2.32417	0.000707892	0.0723095	0.139502	0.101174	0.0281916	0.0267623	ENSMUSG00000027820	Mme
17	39845866	ENSMUSG00000098178	Gm42418	promoter	1.26693	0.000709496	0.0723095	0.101356	0.0457172	0.0350605	0.0166599	ENSMUSG00000097971,ENSMUSG00000098178	Gm26917,Gm42418
13	117602862	ENSMUSG00000021730	Hcn1	genic	1.3467	0.000710157	0.0723095	0.0448198	0.0213831	0.022065	0.0259579	ENSMUSG00000021730	Hcn1
16	57391529	ENSMUSG00000022748	Cmss1	genic	3.45007	0.000711049	0.0723095	0.492387	0.108637	0.106657	0.171404	ENSMUSG00000022748,ENSMUSG00000043336	Cmss1,Filip1l
9	45430375	ENSMUSG00000032087	Dscaml1	genic	1.9766	0.000712007	0.0723095	0.0367398	0.0275511	0.00294181	0.00745378	ENSMUSG00000032087,ENSMUSG00000097074	4833428L15Rik,Dscaml1
9	40456121	ENSMUSG00000040111	Gramd1b	genic	2.35401	0.00071512	0.0723951	0.0502775	0.0351193	0.000419287	0.00125786	ENSMUSG00000040111	Gramd1b
17	68841414	ENSMUSG00000095407	Tmem200c	genic	2.19065	0.00072305	0.0729663	0.0889616	0.0467756	0.0155231	0.0234699	ENSMUSG00000095407	Tmem200c
9	54981610	ENSMUSG00000035594	Chrna5	genic	1.68321	0.000731679	0.0733937	0.028467	0.0156236	0.00103199	0.00309598	ENSMUSG00000035594	Chrna5
17	39845876	ENSMUSG00000097971	Gm26917	promoter	1.29455	0.000731888	0.0733937	0.104215	0.0457044	0.0361819	0.0174496	ENSMUSG00000097971,ENSMUSG00000098178	Gm26917,Gm42418
9	29412713	ENSMUSG00000059974	Ntm	genic	2.62816	0.000738658	0.0736119	0.149175	0.202706	0.0251208	0.0512114	ENSMUSG00000059974	Ntm
17	39844873	ENSMUSG00000097971	Gm26917	genic	1.45165	0.000739944	0.0736119	0.184297	0.0767801	0.0642529	0.0355759	ENSMUSG00000097971	Gm26917
12	67221592	ENSMUSG00000034912	Mdga2	genic	3.59269	0.00074099	0.0736119	0.277606	0.143019	0.0621878	0.113339	ENSMUSG00000034912	Mdga2
17	39846094	ENSMUSG00000097971	Gm26917	promoter	2.68718	0.000746506	0.0738097	0.410288	0.176943	0.105846	0.0783483	ENSMUSG00000097971,ENSMUSG00000098178	Gm26917,Gm42418
2	153108686	ENSMUSG00000003283	Hck	promoter	2.28777	0.00074761	0.0738097	0.108807	0.103981	0.0164384	0.021281	ENSMUSG00000003283	Hck
10	50895269	ENSMUSG00000019913	Sim1	genic	2.37383	0.000755152	0.0743242	0.140482	0.0837388	0.0266051	0.0433258	ENSMUSG00000019913	Sim1
X	122397262	ENSMUSG00000055733	Nap1l3	promoter	3.58353	0.000759167	0.0744895	0.163648	0.132691	0.00252473	0.00560618	ENSMUSG00000055733	Nap1l3
14	116926537	ENSMUSG00000058571	Gpc6	genic	2.59789	0.000782117	0.0760349	0.0640547	0.0470388	0	0	ENSMUSG00000058571	Gpc6
9	111312209	ENSMUSG00000062296	Trank1	promoter	2.22777	0.000783194	0.0760349	0.184436	0.188165	0.0382341	0.0366726	ENSMUSG00000062296	Trank1
3	29082771	ENSMUSG00000063600	Egfem1	genic	2.46081	0.000784983	0.0760349	0.187855	0.113084	0.0564582	0.0500203	ENSMUSG00000063600	Egfem1
1	151227601	NA	NA	intergenic	-4.30758	0.000787315	0.0760349	0.328431	0.195434	0.813467	0.130153	NA	NA
7	57509934	ENSMUSG00000055078	Gabra5	promoter	2.98066	0.000790001	0.0760349	0.157358	0.123392	0.0606425	0.128993	ENSMUSG00000033676,ENSMUSG00000055078	Gabra5,Gabrb3
17	39846110	ENSMUSG00000098178	Gm42418	promoter	1.87263	0.000791535	0.0760349	0.456826	0.181558	0.176994	0.0756792	ENSMUSG00000097971,ENSMUSG00000098178	Gm26917,Gm42418
12	57538787	NA	NA	intergenic	2.07299	0.000792596	0.0760349	0.14966	0.0962394	0.0487435	0.0368258	NA	NA
3	5860680	NA	NA	intergenic	2.87451	0.000795904	0.0760349	0.390051	0.182998	0.0799247	0.0842521	NA	NA
17	39848271	ENSMUSG00000105361	AY036118	promoter	2.18062	0.000798778	0.0760349	0.718536	0.0975684	0.336924	0.18323	ENSMUSG00000098178,ENSMUSG00000105361,ENSMUSG00000106106	,AY036118,Gm42418
3	118430504	ENSMUSG00000097311	Gm26871	promoter	2.41445	0.000799418	0.0760349	0.185524	0.113243	0.153993	0.319226	ENSMUSG00000097311	Gm26871
3	5860674	NA	NA	intergenic	2.75281	0.000801146	0.0760349	0.395394	0.184013	0.083726	0.081836	NA	NA
7	93079936	ENSMUSG00000051515	Fam181b	promoter	2.27978	0.000811053	0.0767468	0.0715717	0.0572275	0.00567417	0.00620543	ENSMUSG00000051515,ENSMUSG00000054061,ENSMUSG00000097644	Fam181b,Gm26862,Gm9934
7	73409375	ENSMUSG00000070509	Rgma	genic	4.96955	0.000813975	0.0767954	0.443243	0.327575	0.0438783	0.0667394	ENSMUSG00000070509	Rgma
5	35280949	ENSMUSG00000045318	Adra2c	genic	2.07624	0.000816396	0.0767966	0.121391	0.0832169	0.0268594	0.0272248	ENSMUSG00000045318	Adra2c
18	76846941	NA	NA	intergenic	2.06663	0.000822	0.0770964	0.060577	0.0433	0.00595245	0.00848323	NA	NA
17	39848509	ENSMUSG00000106106		promoter	1.80582	0.000827938	0.0772088	0.155617	0.119402	0.033471	0.0263048	ENSMUSG00000098178,ENSMUSG00000105361,ENSMUSG00000106106	,AY036118,Gm42418
7	93079923	ENSMUSG00000097644	Gm26862	promoter	1.88544	0.000828041	0.0772088	0.0493491	0.0388567	0.00380279	0.00573576	ENSMUSG00000051515,ENSMUSG00000054061,ENSMUSG00000097644	Fam181b,Gm26862,Gm9934
17	39845875	ENSMUSG00000097971	Gm26917	promoter	1.65894	0.000833749	0.0775144	0.111378	0.0579189	0.0275312	0.00861822	ENSMUSG00000097971,ENSMUSG00000098178	Gm26917,Gm42418
7	131549462	ENSMUSG00000050100	Hmx2	genic	3.24428	0.000836611	0.0775543	0.288736	0.12308	0.0397528	0.0318494	ENSMUSG00000030849,ENSMUSG00000050100	Fgfr2,Hmx2
11	119228945	ENSMUSG00000039963	Ccdc40	promoter	3.26151	0.000844733	0.0776583	0.171974	0.108811	0.0268972	0.0373938	ENSMUSG00000039963,ENSMUSG00000039976	Ccdc40,Tbc1d16
16	32164859	ENSMUSG00000052384	Nrros	genic	4.96716	0.000844782	0.0776583	0.532438	0.144699	0.0648713	0.126527	ENSMUSG00000052384	Nrros
13	92426524	ENSMUSG00000045034	Ankrd34b	genic	2.39985	0.000847176	0.0776583	0.101409	0.109548	0.00939451	0.0143783	ENSMUSG00000045034,ENSMUSG00000090907	Ankrd34b,C030017D09Rik
16	85550185	ENSMUSG00000041134	Cyyr1	genic	2.86004	0.000851789	0.0776583	0.237464	0.20714	0.0712383	0.120392	ENSMUSG00000041134	Cyyr1
18	16809218	ENSMUSG00000024304	Cdh2	promoter	2.5464	0.000852225	0.0776583	0.0971166	0.0603852	0.0125128	0.0177257	ENSMUSG00000024304	Cdh2
17	39848500	ENSMUSG00000105361	AY036118	promoter	1.61578	0.000856349	0.0776583	0.102256	0.0704302	0.0236358	0.00909432	ENSMUSG00000098178,ENSMUSG00000105361,ENSMUSG00000106106	,AY036118,Gm42418
2	150688951	ENSMUSG00000033080	Vsx1	promoter	2.13793	0.000856574	0.0776583	0.0516293	0.0454486	0.00356111	0.00617243	ENSMUSG00000033080	Vsx1
19	37435318	ENSMUSG00000102353	Gm38345	promoter	1.89156	0.000857579	0.0776583	0.0482578	0.0481785	0.00494908	0.00885414	ENSMUSG00000024986,ENSMUSG00000102353	Gm38345,Hhex
19	37693388	ENSMUSG00000062432	Cyp26c1	genic	1.96361	0.00085965	0.0776583	0.0985807	0.0753324	0.0479823	0.0572436	ENSMUSG00000062432	Cyp26c1
11	82930664	ENSMUSG00000086058	Unc45bos	genic	3.03233	0.000870238	0.0783927	0.312785	0.126023	0.0789348	0.0579865	ENSMUSG00000018845,ENSMUSG00000086058	Unc45b,Unc45bos
2	98667108	ENSMUSG00000075014	Gm10800	promoter	1.23753	0.000874455	0.0784325	0.735428	0.0886692	0.537729	0.0761603	ENSMUSG00000075014	Gm10800
1	84695639	ENSMUSG00000036766	Dner	promoter	2.22667	0.000881098	0.0784325	0.148872	0.105579	0.030936	0.0284641	ENSMUSG00000036766,ENSMUSG00000093254	Dner,Mir5126
11	117332454	ENSMUSG00000059248	2020-09-09	genic	3.21581	0.000881204	0.0784325	0.114532	0.113914	0	0	ENSMUSG00000059248	2020-09-09
14	21985599	ENSMUSG00000039081	Zfp503	genic	2.35019	0.000884344	0.0784325	0.170824	0.0864347	0.0376684	0.0410481	ENSMUSG00000039081	Zfp503
17	39846082	ENSMUSG00000097971	Gm26917	promoter	2.57971	0.000885521	0.0784325	0.412154	0.175985	0.11559	0.0807797	ENSMUSG00000097971,ENSMUSG00000098178	Gm26917,Gm42418
4	91371751	ENSMUSG00000008489	Elavl2	genic	2.85436	0.000889024	0.0784325	0.194696	0.05963	0.0715809	0.0721937	ENSMUSG00000008489	Elavl2
2	98666857	ENSMUSG00000075014	Gm10800	promoter	1.26689	0.000889776	0.0784325	0.830738	0.066121	0.667424	0.0678625	ENSMUSG00000075014	Gm10800
3	56183493	ENSMUSG00000027799	Nbea	promoter	1.5706	0.000890356	0.0784325	0.0347526	0.0309141	0.0025044	0.00500617	ENSMUSG00000027799	Nbea
17	69969469	ENSMUSG00000003279	Dlgap1	promoter	2.88905	0.000895542	0.0784572	0.137186	0.103723	0.0191921	0.0330353	ENSMUSG00000003279	Dlgap1
18	43438106	ENSMUSG00000024501	Dpysl3	promoter	2.71453	0.000895557	0.0784572	0.219821	0.173669	0.0385622	0.0317853	ENSMUSG00000024501	Dpysl3
1	22533902	ENSMUSG00000041670	Rims1	genic	2.93214	0.000902475	0.0786022	0.122773	0.0949063	0.0135616	0.0276122	ENSMUSG00000041670	Rims1
18	16809222	ENSMUSG00000024304	Cdh2	promoter	2.55422	0.000906686	0.0786022	0.0775034	0.0638326	0.00225989	0.00677966	ENSMUSG00000024304	Cdh2
19	47014801	ENSMUSG00000034336	Ina	promoter	2.02602	0.00090669	0.0786022	0.0779501	0.0814026	0.00740893	0.0102042	ENSMUSG00000025041,ENSMUSG00000034336	Ina,Nt5c2
6	128034693	ENSMUSG00000030352	Tspan9	genic	3.98738	0.000913857	0.0786022	0.45962	0.134721	0.0704801	0.0682144	ENSMUSG00000030352	Tspan9
6	116628712	ENSMUSG00000059878	Zfp422	promoter	2.42215	0.000914937	0.0786022	0.069535	0.0738151	0.00168685	0.00378181	ENSMUSG00000059878,ENSMUSG00000107428	Gm44154,Zfp422
11	117332614	ENSMUSG00000059248	2020-09-09	genic	5.05871	0.000916185	0.0786022	0.540876	0.257696	0.0585925	0.105523	ENSMUSG00000059248	2020-09-09
9	16500924	ENSMUSG00000074505	Fat3	genic	1.69287	0.000917629	0.0786022	0.0458149	0.0520474	0.00503188	0.00955995	ENSMUSG00000074505	Fat3
6	113483350	ENSMUSG00000030284	Creld1	promoter	2.97986	0.0009189	0.0786022	0.203969	0.155689	0.0491659	0.0653886	ENSMUSG00000030284	Creld1
6	113392621	ENSMUSG00000030276	Ttll3	genic	2.86648	0.000921316	0.0786022	0.162903	0.0767512	0.0210479	0.0164595	ENSMUSG00000030276	Ttll3
19	10422827	ENSMUSG00000024743	Syt7	genic	2.08642	0.000923881	0.0786022	0.165392	0.102268	0.0422446	0.0559198	ENSMUSG00000024743	Syt7
17	69157005	ENSMUSG00000024044	Epb41l3	genic	2.29269	0.000928509	0.0786022	0.130791	0.133017	0.0191936	0.0209752	ENSMUSG00000024044	Epb41l3
11	120661194	ENSMUSG00000042988	Notum	promoter	2.54394	0.000933907	0.0786022	0.0965412	0.0829798	0.00582664	0.00927064	ENSMUSG00000042988,ENSMUSG00000053613	Notum,Notumos
2	174760914	ENSMUSG00000027524	Edn3	promoter	2.45728	0.000934067	0.0786022	0.189753	0.0574483	0.036427	0.0345004	ENSMUSG00000027524	Edn3
1	22533877	ENSMUSG00000041670	Rims1	genic	2.86649	0.000934657	0.0786022	0.148199	0.120808	0.0112696	0.0165711	ENSMUSG00000041670	Rims1
X	101850168	ENSMUSG00000079481	Nhsl2	genic	2.7227	0.000945597	0.0786022	0.15022	0.0433208	0.0247196	0.0294696	ENSMUSG00000079481	Nhsl2
14	111675420	ENSMUSG00000033214	Slitrk5	promoter	1.98549	0.000945719	0.0786022	0.116594	0.0828511	0.0304544	0.022293	ENSMUSG00000033214	Slitrk5
17	39846710	ENSMUSG00000098178	Gm42418	promoter	2.25349	0.000946562	0.0786022	0.109461	0.0442206	0.0222181	0.0163949	ENSMUSG00000098178,ENSMUSG00000106106	,Gm42418
2	181156828	ENSMUSG00000016349	Eef1a2	promoter	2.6002	0.000946816	0.0786022	0.102571	0.124103	0.00860191	0.0131433	ENSMUSG00000016349	Eef1a2
12	23314950	ENSMUSG00000092465	Gm20472	promoter	3.3881	0.000948232	0.0786022	0.384487	0.10647	0.0714381	0.0595429	ENSMUSG00000092465	Gm20472
17	39848504	ENSMUSG00000106106		promoter	2.03514	0.000949462	0.0786022	0.149584	0.115725	0.0253322	0.0127367	ENSMUSG00000098178,ENSMUSG00000105361,ENSMUSG00000106106	,AY036118,Gm42418
12	112802743	NA	NA	intergenic	2.70441	0.000949701	0.0786022	0.17232	0.0955958	0.0384043	0.0566221	NA	NA
2	168050573	NA	NA	intergenic	1.52195	0.000951977	0.0786022	0.0243342	0.0123595	0.00174782	0.00524345	NA	NA
2	98666623	ENSMUSG00000075014	Gm10800	genic	1.34859	0.000955683	0.0786022	0.939997	0.0332884	0.855551	0.0360511	ENSMUSG00000075014	Gm10800
11	117332539	ENSMUSG00000059248	2020-09-09	genic	3.22227	0.00095637	0.0786022	0.315944	0.174208	0.0760503	0.0929126	ENSMUSG00000059248	2020-09-09
5	89883262	ENSMUSG00000043635	Adamts3	promoter	3.2423	0.00096172	0.0788388	0.122693	0.0979981	0.00901721	0.0164355	ENSMUSG00000043635	Adamts3
16	35541496	ENSMUSG00000052133	Sema5b	promoter	1.90785	0.000967039	0.0789575	0.0879686	0.0595028	0.0232456	0.0260075	ENSMUSG00000052133	Sema5b
11	109011788	NA	NA	intergenic	1.58551	0.000969441	0.0789575	0.167347	0.0805019	0.0572532	0.0363587	NA	NA
3	122729223	ENSMUSG00000053965	Pde5a	promoter	1.5693	0.000975897	0.0789575	0.0465483	0.0290897	0.0125471	0.0114152	ENSMUSG00000053965	Pde5a
12	110278020	ENSMUSG00000075707	Dio3	promoter	1.6126	0.00098132	0.0789575	0.03941	0.0284987	0.0086309	0.0144044	ENSMUSG00000075707,ENSMUSG00000113581	Dio3,Dio3os
15	100696530	ENSMUSG00000090062	Galnt6os	genic	4.36557	0.000981795	0.0789575	0.60021	0.209691	0.196165	0.181713	ENSMUSG00000037280,ENSMUSG00000090062	Galnt6,Galnt6os
10	81564376	ENSMUSG00000054452	Aes	genic	3.53585	0.000982193	0.0789575	0.382536	0.102073	0.0690222	0.0624785	ENSMUSG00000054452	Aes
7	123983432	ENSMUSG00000098129	Gm27040	promoter	2.05822	0.000984018	0.0789575	0.0804211	0.0625831	0.0179947	0.0213369	ENSMUSG00000078591,ENSMUSG00000098129	Gm27040,Hs3st4
16	57391556	ENSMUSG00000022748	Cmss1	genic	3.79233	0.00098465	0.0789575	0.640886	0.0986289	0.146109	0.219958	ENSMUSG00000022748,ENSMUSG00000043336	Cmss1,Filip1l
6	128034688	ENSMUSG00000030352	Tspan9	genic	3.91884	0.000985453	0.0789575	0.435169	0.112483	0.053692	0.0544589	ENSMUSG00000030352	Tspan9
11	82930703	ENSMUSG00000018845	Unc45b	genic	2.97199	0.000989858	0.0789756	0.299257	0.150949	0.0666536	0.0401456	ENSMUSG00000018845,ENSMUSG00000086058	Unc45b,Unc45bos
7	57591430	ENSMUSG00000033676	Gabrb3	genic	2.36113	0.00099362	0.0789756	0.135239	0.14564	0.017533	0.0160813	ENSMUSG00000033676	Gabrb3
12	67221602	ENSMUSG00000034912	Mdga2	genic	3.39445	0.000994778	0.0789756	0.289929	0.137438	0.0334239	0.0301241	ENSMUSG00000034912	Mdga2
14	116926522	ENSMUSG00000058571	Gpc6	genic	2.0032	0.000998415	0.0789756	0.0503773	0.0450534	0.00205794	0.00427121	ENSMUSG00000058571	Gpc6
X	73228539	ENSMUSG00000078317	F8a	promoter	2.37634	0.00100058	0.0789756	0.105516	0.0575019	0.0178713	0.0283071	ENSMUSG00000058328,ENSMUSG00000078317	F8a,Xlr5a
10	79921909	ENSMUSG00000035781	R3hdm4	promoter	3.88129	0.00100338	0.0789756	0.479368	0.10444	0.133385	0.1193	ENSMUSG00000035773,ENSMUSG00000035781	Kiss1r,R3hdm4
7	126847646	ENSMUSG00000052301	Doc2a	promoter	1.30057	0.00100445	0.0789756	0.0372718	0.0228005	0.0102188	0.0120584	ENSMUSG00000052301	Doc2a
5	67607712	ENSMUSG00000050010	Shisa3	promoter	1.42998	0.00100549	0.0789756	0.0212694	0.0154379	0.00142148	0.00226049	ENSMUSG00000050010,ENSMUSG00000106947	1700025A08Rik,Shisa3
3	107102373	ENSMUSG00000040724	Kcna2	genic	1.68143	0.00101095	0.0791431	0.0635424	0.038004	0.049298	0.0953243	ENSMUSG00000040724	Kcna2
11	82930677	ENSMUSG00000086058	Unc45bos	genic	2.61576	0.00101259	0.0791431	0.323243	0.108597	0.082159	0.0408823	ENSMUSG00000018845,ENSMUSG00000086058	Unc45b,Unc45bos
7	141950454	ENSMUSG00000053046	Brsk2	promoter	1.33748	0.0010181	0.0793736	0.0165667	0.00883897	0.0017094	0.00512821	ENSMUSG00000053046,ENSMUSG00000092536	Brsk2,Gm20501
15	36729694	NA	NA	intergenic	2.77093	0.00102056	0.0793736	0.0869203	0.067976	0.00205761	0.00617284	NA	NA
7	143437973	NA	NA	intergenic	2.61719	0.0010246	0.0793736	0.131617	0.0584388	0.0203221	0.02169	NA	NA
17	39848501	ENSMUSG00000106106		promoter	1.78584	0.00102549	0.0793736	0.158635	0.117511	0.0349675	0.0184054	ENSMUSG00000098178,ENSMUSG00000105361,ENSMUSG00000106106	,AY036118,Gm42418
8	12396090	ENSMUSG00000092656	Gm25239	promoter	2.14797	0.00103265	0.0797339	0.174272	0.133769	0.0556595	0.0571883	ENSMUSG00000047935,ENSMUSG00000092656,ENSMUSG00000096014	Gm25239,Sox1,Sox1ot
7	57509927	ENSMUSG00000033676	Gabrb3	promoter	3.0741	0.00104112	0.0801884	0.247044	0.148698	0.0839118	0.114331	ENSMUSG00000033676,ENSMUSG00000055078	Gabra5,Gabrb3
4	99657257	ENSMUSG00000067261	Foxd3	promoter	2.56623	0.00104356	0.0801884	0.0869325	0.0607134	0.00795712	0.0202686	ENSMUSG00000067261,ENSMUSG00000092763	Foxd3,Gm23366
17	39846035	ENSMUSG00000097971	Gm26917	promoter	2.34251	0.00104885	0.0804012	0.583977	0.081102	0.207015	0.168916	ENSMUSG00000097971,ENSMUSG00000098178	Gm26917,Gm42418
4	8911317	NA	NA	intergenic	1.56681	0.00105698	0.0806568	0.0458828	0.0524748	0.00855058	0.0153599	NA	NA
13	65311410	NA	NA	intergenic	2.18132	0.00106097	0.0806568	0.0625092	0.0462767	0.005505	0.013082	NA	NA
13	10360599	ENSMUSG00000097009	Gm26861	promoter	2.3494	0.00106151	0.0806568	0.0869153	0.0686067	0.00954782	0.0120795	ENSMUSG00000046159,ENSMUSG00000097009	Chrm3,Gm26861
3	5860691	NA	NA	intergenic	2.65508	0.00106455	0.0806568	0.374793	0.181819	0.0806949	0.0769405	NA	NA
3	5860665	NA	NA	intergenic	3.52583	0.00106484	0.0806568	0.42994	0.129566	0.070781	0.109741	NA	NA
19	31082731	ENSMUSG00000052920	Prkg1	promoter	2.76873	0.00107301	0.0810837	0.234134	0.22454	0.0507719	0.0527316	ENSMUSG00000052920,ENSMUSG00000053536	Cstf2t,Prkg1
6	77979727	ENSMUSG00000063063	Ctnna2	promoter	2.20387	0.0010845	0.0817582	0.135193	0.0738881	0.0277042	0.0212777	ENSMUSG00000063063	Ctnna2
18	80322539	ENSMUSG00000059852	Kcng2	promoter	1.89843	0.00109622	0.0824464	0.11108	0.080728	0.0237686	0.0308905	ENSMUSG00000059852,ENSMUSG00000097593	Gm26676,Kcng2
17	39844583	ENSMUSG00000097971	Gm26917	genic	1.26396	0.00110565	0.0829605	0.0587279	0.0283005	0.0165924	0.0150712	ENSMUSG00000097971	Gm26917
3	83766418	ENSMUSG00000027996	Sfrp2	promoter	1.9853	0.0011085	0.0829786	0.0446983	0.0390429	0.00596045	0.0107254	ENSMUSG00000027996	Sfrp2
5	22746116	ENSMUSG00000106379	Lhfpl3	promoter	1.82431	0.00111669	0.0829966	0.0402348	0.02308	0.00452441	0.0102625	ENSMUSG00000097207,ENSMUSG00000105076,ENSMUSG00000106379	6030443J06Rik,A930003O13Rik,Lhfpl3
2	105666856	ENSMUSG00000086029	Pax6os1	genic	2.58757	0.00111707	0.0829966	0.12028	0.145531	0.0143905	0.0276551	ENSMUSG00000086029	Pax6os1
11	97546557	ENSMUSG00000038453	Srcin1	genic	1.79437	0.00111908	0.0829966	0.0980333	0.0539162	0.0231091	0.0232103	ENSMUSG00000038453	Srcin1
7	70369813	ENSMUSG00000100005	B130024G19Rik	genic	2.78815	0.00111915	0.0829966	0.236829	0.117258	0.0486749	0.0366868	ENSMUSG00000100005	B130024G19Rik
17	39845572	ENSMUSG00000098178	Gm42418	promoter	2.11249	0.00112203	0.0830175	0.220338	0.105756	0.056409	0.0654673	ENSMUSG00000097971,ENSMUSG00000098178	Gm26917,Gm42418
1	120007645	ENSMUSG00000026387	Sctr	genic	3.19607	0.00112755	0.0832328	0.138067	0.129096	0.00588805	0.00819338	ENSMUSG00000026387	Sctr
1	156204934	ENSMUSG00000015484	Fam163a	promoter	2.27367	0.00113659	0.0837059	0.0748626	0.0681606	0.0188098	0.0310818	ENSMUSG00000015484	Fam163a
3	5860668	NA	NA	intergenic	2.21606	0.00114256	0.0839519	0.43071	0.205369	0.179416	0.14404	NA	NA
17	39848550	ENSMUSG00000106106		promoter	1.41353	0.00115408	0.0844523	0.146288	0.118328	0.0448916	0.0298088	ENSMUSG00000098178,ENSMUSG00000105361,ENSMUSG00000106106	,AY036118,Gm42418
17	39845959	ENSMUSG00000098178	Gm42418	promoter	2.72306	0.00115496	0.0844523	0.524774	0.189002	0.14471	0.113368	ENSMUSG00000097971,ENSMUSG00000098178	Gm26917,Gm42418
12	111485685	ENSMUSG00000113029	Gm40578	promoter	1.89085	0.00115872	0.0844523	0.0967219	0.0647709	0.0424053	0.0515886	ENSMUSG00000010529,ENSMUSG00000113029	Gm266,Gm40578
16	38742464	ENSMUSG00000022793	B4galt4	promoter	2.20093	0.00115997	0.0844523	0.0570524	0.0480057	0.00203175	0.00257622	ENSMUSG00000022793	B4galt4
12	118849644	ENSMUSG00000048562	Sp8	genic	2.06168	0.00117184	0.0848869	0.0546509	0.0423739	0.00582064	0.0136452	ENSMUSG00000048562	Sp8
17	39845579	ENSMUSG00000098178	Gm42418	promoter	2.06743	0.00117314	0.0848869	0.227585	0.109743	0.0577189	0.0634131	ENSMUSG00000097971,ENSMUSG00000098178	Gm26917,Gm42418
12	20196946	ENSMUSG00000113964	Gm48667	promoter	1.48154	0.00117487	0.0848869	0.0344497	0.0207824	0.0062256	0.00716491	ENSMUSG00000113964,ENSMUSG00000116736	,Gm48667
17	39845869	ENSMUSG00000097971	Gm26917	promoter	1.18013	0.00117658	0.0848869	0.101375	0.0456934	0.037287	0.016295	ENSMUSG00000097971,ENSMUSG00000098178	Gm26917,Gm42418
10	22274231	ENSMUSG00000053219	Raet1e	genic	2.56173	0.00118312	0.0850336	0.164461	0.101008	0.0339682	0.0374578	ENSMUSG00000053219,ENSMUSG00000075297,ENSMUSG00000097705	Gm26740,H60b,Raet1e
16	8424699	ENSMUSG00000022715	Tmem114	promoter	1.83807	0.00118762	0.0850336	0.11153	0.120624	0.0257342	0.0254322	ENSMUSG00000022715	Tmem114
11	71751224	ENSMUSG00000020811	Wscd1	genic	2.03815	0.00119262	0.0850336	0.0825907	0.0539462	0.0161131	0.0193037	ENSMUSG00000020811	Wscd1
17	39846620	ENSMUSG00000098178	Gm42418	promoter	4.18395	0.0011936	0.0850336	0.918994	0.0575098	0.348752	0.287402	ENSMUSG00000098178,ENSMUSG00000106106	,Gm42418
7	65156439	ENSMUSG00000030518	Fam189a1	promoter	2.57426	0.00119471	0.0850336	0.0997068	0.071109	0.00743807	0.0114027	ENSMUSG00000030518	Fam189a1
15	78699035	ENSMUSG00000043460	Elfn2	genic	2.47757	0.00119528	0.0850336	0.0800985	0.0577929	0.00728027	0.0211639	ENSMUSG00000043460	Elfn2
8	120394093	ENSMUSG00000092329	Gm20388	genic	3.27585	0.0012018	0.0850336	0.360158	0.168624	0.0689065	0.0917845	ENSMUSG00000031822,ENSMUSG00000092329	Gm20388,Gse1
19	45231526	NA	NA	intergenic	2.36886	0.00120383	0.0850336	0.223605	0.130786	0.0580297	0.0479554	NA	NA
2	163858665	ENSMUSG00000035238	Kcnk15	genic	2.78747	0.00120405	0.0850336	0.223612	0.13103	0.0371438	0.0383661	ENSMUSG00000035238	Kcnk15
7	52005719	ENSMUSG00000074093	Svip	promoter	2.55244	0.00120528	0.0850336	0.165466	0.114785	0.0202478	0.0253869	ENSMUSG00000074093	Svip
2	125505890	ENSMUSG00000027204	Fbn1	genic	2.52634	0.00121185	0.0851043	0.159964	0.0712759	0.0374451	0.0321987	ENSMUSG00000027204,ENSMUSG00000053615	Fbn1,Gm9913
10	87493136	ENSMUSG00000020052	Ascl1	genic	2.04895	0.00121331	0.0851043	0.0831599	0.107583	0.00753409	0.00797376	ENSMUSG00000020052	Ascl1
4	28815245	ENSMUSG00000028289	Epha7	promoter	1.4982	0.00121429	0.0851043	0.0376852	0.0261097	0.00529646	0.00814315	ENSMUSG00000028289,ENSMUSG00000086774	Epha7,Gm11915
9	111312162	ENSMUSG00000062296	Trank1	promoter	1.67521	0.00122698	0.0858052	0.0274934	0.0187874	0.00193532	0.00437559	ENSMUSG00000062296	Trank1
15	26895738	ENSMUSG00000043556	Fbxl7	promoter	2.57503	0.00123853	0.086121	0.133339	0.15267	0.0140152	0.0230357	ENSMUSG00000043556	Fbxl7
17	39846075	ENSMUSG00000097971	Gm26917	promoter	1.3559	0.00124363	0.086121	0.297114	0.132372	0.125132	0.0776341	ENSMUSG00000097971,ENSMUSG00000098178	Gm26917,Gm42418
X	101532802	ENSMUSG00000031314	Taf1	promoter	2.23998	0.00124752	0.086121	0.22778	0.15192	0.0668429	0.0860383	ENSMUSG00000031314	Taf1
10	79637661	ENSMUSG00000020312	Shc2	promoter	1.82568	0.00125095	0.086121	0.0428943	0.0361086	0.00568287	0.0104088	ENSMUSG00000020312,ENSMUSG00000111977	Gm47163,Shc2
9	40686278	ENSMUSG00000032024	Clmp	promoter	1.68887	0.00125202	0.086121	0.0417504	0.0545362	0.00231481	0.00694444	ENSMUSG00000032024	Clmp
17	39848101	ENSMUSG00000098178	Gm42418	promoter	1.3138	0.00125555	0.086121	0.0769485	0.0382311	0.0257195	0.013711	ENSMUSG00000098178,ENSMUSG00000105361,ENSMUSG00000106106	,AY036118,Gm42418
3	103424152	NA	NA	intergenic	4.551	0.00125803	0.086121	0.549714	0.209935	0.0920486	0.139383	NA	NA
5	97004955	ENSMUSG00000034663	Bmp2k	genic	5.40929	0.001261	0.086121	0.823878	0.10472	0.202483	0.174045	ENSMUSG00000034663	Bmp2k
14	12822924	ENSMUSG00000054423	Cadps	promoter	2.16927	0.00126265	0.086121	0.095015	0.0615147	0.0143361	0.0182027	ENSMUSG00000054423	Cadps
18	7002422	ENSMUSG00000061013	Mkx	genic	1.53254	0.00126292	0.086121	0.0558602	0.0490783	0.0127371	0.0171789	ENSMUSG00000061013	Mkx
19	22139229	ENSMUSG00000052387	Trpm3	promoter	1.95974	0.00126571	0.086121	0.0757873	0.0551555	0.0152625	0.0144319	ENSMUSG00000052387	Trpm3
17	26067783	ENSMUSG00000037098	Rab11fip3	genic	2.31611	0.00126679	0.086121	0.208402	0.159676	0.0795818	0.0800123	ENSMUSG00000037098	Rab11fip3
17	39845286	ENSMUSG00000098178	Gm42418	promoter	1.81206	0.00126841	0.086121	0.16787	0.0790457	0.0418954	0.0266522	ENSMUSG00000097971,ENSMUSG00000098178	Gm26917,Gm42418
17	39848489	ENSMUSG00000098178	Gm42418	promoter	1.55591	0.00126993	0.086121	0.188761	0.123939	0.0556599	0.0292666	ENSMUSG00000098178,ENSMUSG00000105361,ENSMUSG00000106106	,AY036118,Gm42418
17	39844990	ENSMUSG00000097971	Gm26917	promoter	3.46381	0.00127201	0.086121	0.509215	0.132447	0.141026	0.116188	ENSMUSG00000097971,ENSMUSG00000098178	Gm26917,Gm42418
2	134786217	ENSMUSG00000051177	Plcb1	promoter	1.29988	0.00127626	0.086226	0.0299816	0.0230853	0.00384368	0.00483171	ENSMUSG00000051177	Plcb1
9	87015708	ENSMUSG00000047897	Ripply2	promoter	2.9516	0.00128135	0.0863869	0.115704	0.103895	0.00820917	0.0122063	ENSMUSG00000047897	Ripply2
2	98666826	ENSMUSG00000075014	Gm10800	promoter	1.05997	0.00128545	0.0864712	0.662447	0.0669939	0.476371	0.0396307	ENSMUSG00000075014	Gm10800
9	22051938	ENSMUSG00000111842	Gm49318	promoter	2.34278	0.00128802	0.0864712	0.152256	0.0753592	0.0314762	0.0290887	ENSMUSG00000003410,ENSMUSG00000111842	Elavl3,Gm49318
11	116413279	NA	NA	intergenic	2.31707	0.00130779	0.0875148	0.0902332	0.0517516	0.0113054	0.016115	NA	NA
17	39846621	ENSMUSG00000098178	Gm42418	promoter	1.3468	0.00131012	0.0875148	0.598039	0.15094	0.329303	0.208186	ENSMUSG00000098178,ENSMUSG00000106106	,Gm42418
5	28166138	ENSMUSG00000039095	En2	promoter	1.3857	0.0013118	0.0875148	0.0278372	0.0311125	0.00236407	0.0070922	ENSMUSG00000039095	En2
5	135623231	NA	NA	intergenic	3.45158	0.00131724	0.0876398	0.566197	0.245523	0.133757	0.13883	NA	NA
11	45980517	ENSMUSG00000040489	Sox30	promoter	2.36138	0.00132254	0.0876398	0.126456	0.088466	0.0206292	0.0237565	ENSMUSG00000040489	Sox30
17	68841519	ENSMUSG00000095407	Tmem200c	genic	2.49733	0.00132661	0.0876398	0.143028	0.0683925	0.022235	0.0298657	ENSMUSG00000095407	Tmem200c
X	103820799	ENSMUSG00000033965	Slc16a2	genic	2.8384	0.00133047	0.0876398	0.183988	0.0744028	0.0393186	0.0685514	ENSMUSG00000033965	Slc16a2
14	116926881	ENSMUSG00000058571	Gpc6	genic	4.3072	0.0013334	0.0876398	0.29923	0.189161	0.0154634	0.0226116	ENSMUSG00000058571	Gpc6
3	40683478	ENSMUSG00000060798	Intu	genic	3.01663	0.00133519	0.0876398	0.224773	0.149876	0.0415874	0.0721302	ENSMUSG00000060798	Intu
3	5860707	NA	NA	intergenic	2.43544	0.00133935	0.0876398	0.407704	0.0869967	0.124024	0.16428	NA	NA
16	17147921	ENSMUSG00000041774	Ydjc	promoter	2.8009	0.00134021	0.0876398	0.19466	0.124148	0.0243182	0.0246218	ENSMUSG00000022768,ENSMUSG00000041774	Ccdc116,Ydjc
16	57391572	ENSMUSG00000022748	Cmss1	genic	3.63659	0.00134148	0.0876398	0.562788	0.108938	0.121739	0.213629	ENSMUSG00000022748,ENSMUSG00000043336	Cmss1,Filip1l
12	99562573	ENSMUSG00000097917	Gm26839	promoter	1.82023	0.00134331	0.0876398	0.0448182	0.0415655	0.00350877	0.0105263	ENSMUSG00000033713,ENSMUSG00000097917	Foxn3,Gm26839
3	45381117	ENSMUSG00000049100	Pcdh10	genic	2.86831	0.00134391	0.0876398	0.221251	0.0625332	0.05458	0.0658039	ENSMUSG00000049100	Pcdh10
10	87492736	ENSMUSG00000020052	Ascl1	genic	2.73654	0.00134838	0.087752	0.104753	0.071023	0.017809	0.0324236	ENSMUSG00000020052	Ascl1
17	39845318	ENSMUSG00000097971	Gm26917	promoter	1.75596	0.00135209	0.0878146	0.17366	0.0811097	0.0472696	0.033029	ENSMUSG00000097971,ENSMUSG00000098178	Gm26917,Gm42418
17	69157008	ENSMUSG00000024044	Epb41l3	genic	1.8544	0.00137472	0.0888393	0.100503	0.0580877	0.0229477	0.0196044	ENSMUSG00000024044	Epb41l3
X	102644133	ENSMUSG00000034055	Phka1	promoter	2.8559	0.00137719	0.0888393	0.179372	0.0628567	0.0233466	0.0264039	ENSMUSG00000034055	Phka1
15	72547745	ENSMUSG00000036760	Kcnk9	promoter	2.33488	0.00137768	0.0888393	0.22208	0.138037	0.0566359	0.0548413	ENSMUSG00000036760	Kcnk9
12	118849065	ENSMUSG00000048562	Sp8	genic	2.57046	0.00137913	0.0888393	0.10395	0.103436	0.00808334	0.0091877	ENSMUSG00000048562	Sp8
2	36091333	ENSMUSG00000026890	Lhx6	genic	3.00079	0.0013818	0.0888393	0.20536	0.182204	0.0269542	0.023344	ENSMUSG00000026890	Lhx6
12	49385237	ENSMUSG00000089922	Gm43517	promoter	2.86089	0.00138655	0.088965	0.297949	0.160007	0.0678858	0.0592051	ENSMUSG00000020950,ENSMUSG00000089922	Foxg1,Gm43517
15	95654591	ENSMUSG00000045608	Dbx2	genic	2.52369	0.00139051	0.0890399	0.135836	0.182313	0.0101782	0.016203	ENSMUSG00000045608	Dbx2
5	35397232	ENSMUSG00000067438	Hmx1	genic	2.06631	0.00139621	0.0892257	0.104323	0.0906882	0.0140896	0.0156482	ENSMUSG00000067438	Hmx1
14	116926487	ENSMUSG00000058571	Gpc6	genic	2.86048	0.00140016	0.0892995	0.14104	0.0696138	0.0200969	0.0265056	ENSMUSG00000058571	Gpc6
12	23314925	ENSMUSG00000092465	Gm20472	promoter	2.87498	0.00140304	0.0893046	0.294162	0.115561	0.0826821	0.0563598	ENSMUSG00000092465	Gm20472
17	39846031	ENSMUSG00000097971	Gm26917	promoter	2.6634	0.00140951	0.0895377	0.617403	0.0622683	0.19952	0.196956	ENSMUSG00000097971,ENSMUSG00000098178	Gm26917,Gm42418
9	49340367	ENSMUSG00000032259	Drd2	promoter	3.16878	0.00142009	0.09003	0.290333	0.247024	0.0243316	0.0274363	ENSMUSG00000032259	Drd2
5	128432893	ENSMUSG00000034310	Tmem132d	promoter	1.79425	0.00143031	0.0903844	0.131109	0.128328	0.0296192	0.0302665	ENSMUSG00000034310	Tmem132d
5	14514844	ENSMUSG00000061601	Pclo	promoter	2.95939	0.00143218	0.0903844	0.107386	0.0915729	0.00783687	0.0146348	ENSMUSG00000061601	Pclo
2	125505885	ENSMUSG00000027204	Fbn1	genic	2.76784	0.00143569	0.0903844	0.103575	0.101167	0.00522096	0.00713975	ENSMUSG00000027204,ENSMUSG00000053615	Fbn1,Gm9913
12	55600331	ENSMUSG00000045440	Insm2	genic	2.13945	0.001441	0.0903844	0.120742	0.109224	0.0202785	0.0204115	ENSMUSG00000045440	Insm2
11	115250270	ENSMUSG00000020734	Grin2c	genic	1.50889	0.0014418	0.0903844	0.0291216	0.0256587	0.0567453	0.161974	ENSMUSG00000020734	Grin2c
18	45559865	ENSMUSG00000054477	Kcnn2	genic	2.47246	0.00144268	0.0903844	0.122162	0.134963	0.0074092	0.0121762	ENSMUSG00000054477	Kcnn2
17	39845585	ENSMUSG00000097971	Gm26917	promoter	2.07025	0.0014459	0.0904087	0.222595	0.10356	0.0580817	0.0638537	ENSMUSG00000097971,ENSMUSG00000098178	Gm26917,Gm42418
1	10993611	ENSMUSG00000048960	Prex2	promoter	2.18085	0.00145359	0.0904408	0.0741189	0.0400964	0.0180076	0.0289758	ENSMUSG00000048960	Prex2
17	39848481	ENSMUSG00000098178	Gm42418	promoter	1.90118	0.00145599	0.0904408	0.161355	0.119502	0.0314118	0.0108124	ENSMUSG00000098178,ENSMUSG00000105361,ENSMUSG00000106106	,AY036118,Gm42418
14	34820491	ENSMUSG00000041078	Grid1	promoter	2.34461	0.00145771	0.0904408	0.15923	0.114054	0.027635	0.0255558	ENSMUSG00000041078	Grid1
4	137484103	ENSMUSG00000028763	Hspg2	genic	2.26024	0.00145954	0.0904408	0.0994469	0.0656139	0.00972396	0.0134712	ENSMUSG00000028763	Hspg2
7	100931192	ENSMUSG00000032875	Arhgef17	genic	2.98268	0.0014606	0.0904408	0.324973	0.253571	0.0552734	0.0350041	ENSMUSG00000032875	Arhgef17
12	118849055	ENSMUSG00000048562	Sp8	genic	1.97349	0.00147157	0.0909436	0.0838605	0.0502143	0.0302362	0.0303172	ENSMUSG00000048562	Sp8
9	57836615	ENSMUSG00000004661	Arid3b	promoter	3.15538	0.00148401	0.091384	0.212725	0.141672	0.0222066	0.0277898	ENSMUSG00000004661	Arid3b
1	191396582	ENSMUSG00000026626	Ppp2r5a	genic	1.93985	0.00148443	0.091384	0.0736915	0.040692	0.0212762	0.0262035	ENSMUSG00000026626	Ppp2r5a
17	39844753	ENSMUSG00000097971	Gm26917	genic	1.86109	0.00150504	0.0924742	0.414487	0.155629	0.15228	0.138258	ENSMUSG00000097971	Gm26917
3	63295833	ENSMUSG00000027820	Mme	genic	2.25237	0.00151857	0.0929728	0.0894827	0.0676288	0.011525	0.0124342	ENSMUSG00000027820	Mme
5	106458371	ENSMUSG00000034384	Barhl2	promoter	1.41673	0.00151898	0.0929728	0.0358942	0.0218822	0.0103977	0.0215575	ENSMUSG00000034384	Barhl2
9	35305435	ENSMUSG00000111059	Gm33838	genic	1.00991	0.0015241	0.0930966	0.692986	0.0646752	0.514993	0.0750561	ENSMUSG00000111059	Gm33838
2	105127771	ENSMUSG00000016458	Wt1	genic	1.72834	0.00152802	0.0930966	0.0617085	0.0686844	0.0102649	0.012927	ENSMUSG00000016458	Wt1
5	119671314	ENSMUSG00000087516	Tbx3os1	genic	1.61841	0.00153631	0.0930966	0.0924081	0.0853565	0.017275	0.0200555	ENSMUSG00000018604,ENSMUSG00000087516	Tbx3,Tbx3os1
18	64266663	ENSMUSG00000056812	St8sia3	genic	2.4373	0.00154342	0.0930966	0.12455	0.0841677	0.0597282	0.090665	ENSMUSG00000056812,ENSMUSG00000086128	St8sia3,St8sia3os
12	44221993	ENSMUSG00000036257	Pnpla8	promoter	2.54255	0.00154372	0.0930966	0.110072	0.102962	0.0205897	0.0383823	ENSMUSG00000036257,ENSMUSG00000112547,ENSMUSG00000112795	Gm2027,Gm47096,Pnpla8
12	118849648	ENSMUSG00000048562	Sp8	genic	2.36246	0.00154438	0.0930966	0.0628604	0.0647577	0.000890833	0.00185029	ENSMUSG00000048562	Sp8
13	97436197	ENSMUSG00000078952	Lncenc1	genic	2.70757	0.00154638	0.0930966	0.0917974	0.10155	0.0047447	0.0100056	ENSMUSG00000078952	Lncenc1
2	84936728	ENSMUSG00000027074	Slc43a3	promoter	1.51497	0.00154707	0.0930966	0.0418461	0.0432636	0.00671971	0.00726097	ENSMUSG00000027074	Slc43a3
5	146261094	ENSMUSG00000029635	Cdk8	genic	2.75977	0.00154797	0.0930966	0.656136	0.132546	0.237446	0.253844	ENSMUSG00000029635	Cdk8
16	57391553	ENSMUSG00000043336	Filip1l	genic	3.64477	0.00155212	0.0930966	0.64466	0.110304	0.153054	0.236245	ENSMUSG00000022748,ENSMUSG00000043336	Cmss1,Filip1l
15	68928480	ENSMUSG00000022332	Khdrbs3	promoter	2.53089	0.00155312	0.0930966	0.0786221	0.0781517	0.000925926	0.00277778	ENSMUSG00000022332	Khdrbs3
17	69969113	ENSMUSG00000003279	Dlgap1	promoter	2.37401	0.00155679	0.0931153	0.189696	0.125886	0.0399804	0.027035	ENSMUSG00000003279	Dlgap1
15	40655502	ENSMUSG00000022306	Zfpm2	promoter	1.83648	0.00155927	0.0931153	0.0313443	0.0221274	0.000466853	0.00140056	ENSMUSG00000022306	Zfpm2
17	39844755	ENSMUSG00000097971	Gm26917	genic	2.16985	0.00157537	0.0939006	0.380078	0.161919	0.124207	0.154405	ENSMUSG00000097971	Gm26917
7	131967074	ENSMUSG00000030849	Fgfr2	genic	1.87191	0.00158082	0.0940498	0.0739911	0.065545	0.0157952	0.020909	ENSMUSG00000030849,ENSMUSG00000040125	Fgfr2,Gpr26
19	7268446	ENSMUSG00000024968	Rcor2	genic	1.72802	0.00158394	0.0940601	0.0847747	0.116058	0.0101739	0.0170959	ENSMUSG00000024968	Rcor2
3	45381092	ENSMUSG00000049100	Pcdh10	genic	2.15263	0.00159243	0.0943883	0.113285	0.0700998	0.0283299	0.0370938	ENSMUSG00000049100	Pcdh10
14	96518501	ENSMUSG00000022076	Klhl1	genic	3.20809	0.00159741	0.0944268	0.309626	0.140923	0.0676839	0.0615047	ENSMUSG00000022076	Klhl1
17	39844637	ENSMUSG00000097971	Gm26917	genic	-1.78826	0.00160542	0.0944268	0.171952	0.118387	0.360699	0.153508	ENSMUSG00000097971	Gm26917
16	57391528	ENSMUSG00000043336	Filip1l	genic	3.63699	0.00160543	0.0944268	0.445448	0.138547	0.106945	0.206775	ENSMUSG00000022748,ENSMUSG00000043336	Cmss1,Filip1l
12	67221566	ENSMUSG00000034912	Mdga2	genic	2.83534	0.00160786	0.0944268	0.20541	0.148273	0.0484205	0.0501102	ENSMUSG00000034912	Mdga2
2	178414052	ENSMUSG00000070476	Fam217b	promoter	1.99823	0.00161291	0.0944268	0.0630038	0.0697405	0.00504479	0.00545867	ENSMUSG00000049999,ENSMUSG00000070476	Fam217b,Ppp1r3d
1	10993615	ENSMUSG00000048960	Prex2	promoter	2.7768	0.00161348	0.0944268	0.146621	0.110594	0.0156122	0.0148718	ENSMUSG00000048960	Prex2
X	161908360	ENSMUSG00000059493	Nhs	promoter	2.64811	0.0016138	0.0944268	0.244681	0.17082	0.0962265	0.121503	ENSMUSG00000059493,ENSMUSG00000087571	Gm15202,Nhs
10	94944413	ENSMUSG00000074785	Plxnc1	promoter	1.17163	0.0016182	0.0945106	0.0286055	0.0367813	0.0111961	0.0224111	ENSMUSG00000074785	Plxnc1
10	81257417	ENSMUSG00000004933	Matk	genic	2.92623	0.00162885	0.0949585	0.114348	0.122446	0.00215529	0.00505959	ENSMUSG00000004933	Matk
17	39848540	ENSMUSG00000106106		promoter	1.50546	0.00164228	0.0953448	0.138519	0.117631	0.0404871	0.0302473	ENSMUSG00000098178,ENSMUSG00000105361,ENSMUSG00000106106	,AY036118,Gm42418
11	117332643	ENSMUSG00000059248	2020-09-09	genic	3.84406	0.00164259	0.0953448	0.41102	0.181661	0.0531487	0.0651877	ENSMUSG00000059248	2020-09-09
5	115398683	ENSMUSG00000087292	Gm13832	genic	2.50414	0.00164444	0.0953448	0.153495	0.146533	0.0227416	0.0283921	ENSMUSG00000087292	Gm13832
16	18777509	ENSMUSG00000041378	Cldn5	genic	2.05683	0.00165077	0.0955286	0.0563422	0.0319514	0.00538763	0.00811947	ENSMUSG00000041378	Cldn5
6	3201487	NA	NA	intergenic	1.74052	0.00165797	0.0955286	0.147175	0.0780769	0.034929	0.0250499	NA	NA
16	57391547	ENSMUSG00000022748	Cmss1	genic	3.34283	0.00166144	0.0955286	0.602508	0.103099	0.151237	0.220039	ENSMUSG00000022748,ENSMUSG00000043336	Cmss1,Filip1l
19	5298345	ENSMUSG00000047658	Gal3st3	promoter	3.79757	0.00166155	0.0955286	0.53669	0.182228	0.134355	0.108894	ENSMUSG00000047658	Gal3st3
4	114907930	ENSMUSG00000055210	Foxd2	promoter	2.49238	0.00166287	0.0955286	0.0920709	0.0861362	0.0160793	0.035951	ENSMUSG00000055210,ENSMUSG00000085399	Foxd2,Foxd2os
17	39846631	ENSMUSG00000098178	Gm42418	promoter	3.02289	0.00166559	0.0955286	0.741408	0.11989	0.245044	0.25872	ENSMUSG00000098178,ENSMUSG00000106106	,Gm42418
8	84705549	ENSMUSG00000001911	Nfix	genic	2.71461	0.00167326	0.0957209	0.21302	0.100954	0.0431301	0.0356038	ENSMUSG00000001911	Nfix
17	39846478	ENSMUSG00000106106		promoter	2.28579	0.00167672	0.0957209	0.181548	0.0855732	0.050725	0.0330264	ENSMUSG00000098178,ENSMUSG00000106106	,Gm42418
5	119671297	ENSMUSG00000087516	Tbx3os1	genic	2.17786	0.00168022	0.0957209	0.0756722	0.0887479	0.00284031	0.00491401	ENSMUSG00000018604,ENSMUSG00000087516	Tbx3,Tbx3os1
17	39845860	ENSMUSG00000097971	Gm26917	promoter	1.23803	0.00168497	0.0957209	0.0894647	0.040742	0.0300442	0.0150913	ENSMUSG00000097971,ENSMUSG00000098178	Gm26917,Gm42418
1	184811022	ENSMUSG00000026621	2020-03-01	promoter	2.34454	0.00169119	0.0957209	0.104056	0.0854367	0.0236264	0.0344963	ENSMUSG00000026621	2020-03-01
18	20745647	ENSMUSG00000056124	B4galt6	genic	2.06219	0.00169502	0.0957209	0.216535	0.129935	0.0777128	0.0785814	ENSMUSG00000056124	B4galt6
5	14514847	ENSMUSG00000061601	Pclo	promoter	2.75598	0.00169507	0.0957209	0.125652	0.106446	0.0110658	0.014802	ENSMUSG00000061601	Pclo
11	97737962	ENSMUSG00000018547	Pip4k2b	genic	4.12903	0.00169527	0.0957209	0.496883	0.230062	0.0872265	0.114532	ENSMUSG00000018547	Pip4k2b
4	139831799	ENSMUSG00000028736	Pax7	genic	2.41675	0.00169596	0.0957209	0.217332	0.177453	0.0395435	0.0344627	ENSMUSG00000028736	Pax7
9	29412756	ENSMUSG00000059974	Ntm	genic	3.14699	0.00170052	0.095809	0.2385	0.134365	0.0459606	0.0534937	ENSMUSG00000059974	Ntm
6	113392639	ENSMUSG00000030276	Ttll3	genic	2.74975	0.00170492	0.0958875	0.135431	0.113269	0.0107635	0.0114501	ENSMUSG00000030276	Ttll3
2	181134987	ENSMUSG00000016346	Kcnq2	promoter	1.98256	0.00171191	0.095912	0.0423406	0.0327065	0.00347627	0.00754398	ENSMUSG00000016346	Kcnq2
18	3507347	ENSMUSG00000024232	Bambi	promoter	1.96742	0.00171959	0.095912	0.057203	0.0641802	0.00615836	0.00930541	ENSMUSG00000024232	Bambi
13	94885345	NA	NA	intergenic	2.05289	0.00172198	0.095912	0.107373	0.072161	0.0269171	0.0279094	NA	NA
3	103424192	NA	NA	intergenic	3.26085	0.00172328	0.095912	0.495684	0.174727	0.14164	0.151729	NA	NA
15	26895729	ENSMUSG00000043556	Fbxl7	promoter	3.19794	0.00172546	0.095912	0.263431	0.164508	0.0266319	0.0263301	ENSMUSG00000043556	Fbxl7
8	124433955	ENSMUSG00000050751	Pgbd5	genic	1.06236	0.00174424	0.095912	0.0243479	0.0214229	0.0042568	0.00722449	ENSMUSG00000050751	Pgbd5
4	45826809	ENSMUSG00000035551	Igfbpl1	promoter	2.54013	0.00174459	0.095912	0.148166	0.127277	0.0199441	0.0231991	ENSMUSG00000035551	Igfbpl1
8	12385932	ENSMUSG00000047935	Sox1ot	promoter	2.85711	0.00174774	0.095912	0.160755	0.12409	0.063105	0.112541	ENSMUSG00000047935	Sox1ot
8	111536608	ENSMUSG00000033545	Znrf1	genic	1.33319	0.00174861	0.095912	0.0175717	0.0101161	0.00321007	0.00747972	ENSMUSG00000033545	Znrf1
5	22746120	ENSMUSG00000097207	6030443J06Rik	promoter	2.22744	0.00175417	0.095912	0.0675212	0.061033	0.00211926	0.00423429	ENSMUSG00000097207,ENSMUSG00000105076,ENSMUSG00000106379	6030443J06Rik,A930003O13Rik,Lhfpl3
3	5860698	NA	NA	intergenic	2.52378	0.0017596	0.095912	0.39826	0.191488	0.096053	0.0812722	NA	NA
18	9708080	ENSMUSG00000036103	Colec12	promoter	2.32481	0.0017597	0.095912	0.184946	0.200779	0.0359117	0.0306545	ENSMUSG00000036103	Colec12
X	169994166	ENSMUSG00000035299	Mid1	genic	1.89359	0.00176019	0.095912	0.267471	0.159852	0.101879	0.0842558	ENSMUSG00000035299	Mid1
7	73409367	ENSMUSG00000070509	Rgma	genic	4.20772	0.00176203	0.095912	0.569076	0.17412	0.108092	0.123115	ENSMUSG00000070509	Rgma
3	83128653	ENSMUSG00000102692	Dchs2	genic	1.86462	0.00176776	0.095912	0.110423	0.0531535	0.0512236	0.0753244	ENSMUSG00000074517,ENSMUSG00000102692	Dchs2,Gm10710
3	45381076	ENSMUSG00000049100	Pcdh10	genic	3.0247	0.00176797	0.095912	0.331016	0.114345	0.0764672	0.0616778	ENSMUSG00000049100	Pcdh10
7	4836321	ENSMUSG00000053550	Shisa7	genic	1.78378	0.00176819	0.095912	0.040902	0.0252535	0.00613632	0.0101635	ENSMUSG00000053550	Shisa7
5	28464855	ENSMUSG00000097453	Gm26894	promoter	2.03948	0.00176921	0.095912	0.0719152	0.0714943	0.00639383	0.00798129	ENSMUSG00000002633,ENSMUSG00000097453,ENSMUSG00000097726	9530036O11Rik,Gm26894,Shh
3	5860664	NA	NA	intergenic	2.82333	0.00176948	0.095912	0.555833	0.133833	0.198772	0.184654	NA	NA
X	12160135	ENSMUSG00000040363	Bcor	genic	2.68626	0.00177044	0.095912	0.194787	0.0474638	0.0633044	0.0713185	ENSMUSG00000040363	Bcor
15	76523479	ENSMUSG00000048385	Scrt1	promoter	1.56724	0.00177061	0.095912	0.0512604	0.0449855	0.0212644	0.0267713	ENSMUSG00000048385	Scrt1
17	36231452	NA	NA	intergenic	1.52424	0.00177153	0.095912	0.0863251	0.0375354	0.0238796	0.0177625	NA	NA
17	39845320	ENSMUSG00000098178	Gm42418	promoter	1.82376	0.00178061	0.096121	0.174031	0.0798902	0.0439579	0.0363904	ENSMUSG00000097971,ENSMUSG00000098178	Gm26917,Gm42418
14	111675405	ENSMUSG00000033214	Slitrk5	promoter	1.95498	0.00178227	0.096121	0.107479	0.0712766	0.0440265	0.041072	ENSMUSG00000033214	Slitrk5
17	47672822	ENSMUSG00000023984	Gm20517	genic	3.42574	0.00178443	0.096121	0.391398	0.13169	0.0621892	0.0652081	ENSMUSG00000023984,ENSMUSG00000090115	Gm20517,Usp49
4	115936376	ENSMUSG00000028707	Dmbx1	genic	1.3044	0.00179637	0.0963128	0.0339581	0.0349276	0.00474834	0.00926611	ENSMUSG00000028707	Dmbx1
5	41763351	ENSMUSG00000049691	Nkx3-2	genic	2.55458	0.0017967	0.0963128	0.238103	0.133184	0.0567963	0.0553537	ENSMUSG00000049691	Nkx3-2
3	5860685	NA	NA	intergenic	2.75421	0.00179798	0.0963128	0.380147	0.183556	0.0787723	0.0767782	NA	NA
5	35279668	ENSMUSG00000045318	Adra2c	genic	1.61263	0.00180217	0.0963128	0.0516757	0.0442056	0.00752476	0.00980946	ENSMUSG00000045318	Adra2c
14	111681552	ENSMUSG00000033214	Slitrk5	genic	2.63189	0.00180309	0.0963128	0.124111	0.075815	0.0232893	0.0320731	ENSMUSG00000033214	Slitrk5
12	20615488	ENSMUSG00000113157	Gm48693	promoter	2.5993	0.00181471	0.096647	0.37789	0.107583	0.13692	0.0942849	ENSMUSG00000113157,ENSMUSG00000116883	,Gm48693
2	91975919	ENSMUSG00000040479	Dgkz	promoter	1.61982	0.00181541	0.096647	0.0406627	0.0347138	0.0178295	0.0251485	ENSMUSG00000040479	Dgkz
7	16885282	ENSMUSG00000078794	Dact3	genic	2.48076	0.00181859	0.0966551	0.263411	0.0648625	0.0657799	0.0605705	ENSMUSG00000078794	Dact3
6	85187574	ENSMUSG00000033726	Emx1	promoter	1.24072	0.00182437	0.0967383	0.0162355	0.00995249	0.00063857	0.00191571	ENSMUSG00000033726	Emx1
17	39846539	ENSMUSG00000106106		promoter	2.74865	0.00182622	0.0967383	0.135212	0.0952922	0.0131634	0.0166631	ENSMUSG00000098178,ENSMUSG00000106106	,Gm42418
X	162159638	ENSMUSG00000059493	Nhs	promoter	3.34686	0.00184232	0.096778	0.326905	0.134583	0.0881334	0.0826686	ENSMUSG00000059493	Nhs
1	89930951	ENSMUSG00000092627	D130058E05Rik	promoter	2.14194	0.00184369	0.096778	0.0888513	0.0671492	0.0463617	0.0877	ENSMUSG00000034486,ENSMUSG00000092627	D130058E05Rik,Gbx2
1	25830131	ENSMUSG00000104516	Gm9884	promoter	2.37074	0.00184577	0.096778	0.103052	0.124232	0.00608816	0.00867993	ENSMUSG00000104516	Gm9884
8	47288089	ENSMUSG00000038143	Stox2	genic	2.60373	0.00184579	0.096778	0.290907	0.247277	0.0789915	0.0520532	ENSMUSG00000038143	Stox2
2	174760924	ENSMUSG00000027524	Edn3	promoter	2.39109	0.00184873	0.096778	0.138003	0.0865967	0.0241702	0.0286767	ENSMUSG00000027524	Edn3
2	118702792	ENSMUSG00000078137	Ankrd63	genic	1.48606	0.00185008	0.096778	0.0845311	0.0691004	0.0313422	0.0406157	ENSMUSG00000078137	Ankrd63
17	39846032	ENSMUSG00000098178	Gm42418	promoter	2.4444	0.00185497	0.096778	0.507829	0.0841442	0.160944	0.164855	ENSMUSG00000097971,ENSMUSG00000098178	Gm26917,Gm42418
9	40455985	ENSMUSG00000040111	Gramd1b	genic	1.62098	0.00185663	0.096778	0.0257238	0.0218303	0.000102218	0.000306654	ENSMUSG00000040111	Gramd1b
7	81454303	ENSMUSG00000109401	Cpeb1os1	promoter	2.48372	0.00185664	0.096778	0.0881703	0.0953531	0.00235091	0.00482858	ENSMUSG00000025586,ENSMUSG00000109401	Cpeb1,Cpeb1os1
17	39843104	ENSMUSG00000097971	Gm26917	promoter	1.93901	0.00185938	0.096778	0.105439	0.061819	0.0201284	0.0171222	ENSMUSG00000097971	Gm26917
18	11054612	ENSMUSG00000005836	Gata6	genic	2.38205	0.0018606	0.096778	0.0676116	0.0817905	0.00125313	0.0037594	ENSMUSG00000005836	Gata6
1	171287873	ENSMUSG00000053483	Usp21	promoter	1.80876	0.00186605	0.096778	0.0370948	0.0198431	0.00224472	0.00476981	ENSMUSG00000053483	Usp21
5	67428032	ENSMUSG00000106832	Gm42632	promoter	1.42241	0.00186643	0.096778	0.0246209	0.0236148	0.00211294	0.00311488	ENSMUSG00000092060,ENSMUSG00000097840,ENSMUSG00000106832	Bend4,Gm26756,Gm42632
12	99645627	ENSMUSG00000113136	Gm19951	genic	1.71543	0.00187024	0.0968186	0.123474	0.0597763	0.0345128	0.0276575	ENSMUSG00000113136	Gm19951
14	63240698	ENSMUSG00000021944	Gata4	genic	1.8062	0.00187736	0.0970293	0.0386935	0.027917	0.0111906	0.0262702	ENSMUSG00000021944	Gata4
12	23314938	ENSMUSG00000092465	Gm20472	promoter	2.81843	0.00188605	0.0973208	0.362568	0.110033	0.114466	0.0798983	ENSMUSG00000092465	Gm20472
2	165503862	ENSMUSG00000027661	Slc2a10	promoter	3.73584	0.00190133	0.0979509	0.54821	0.179933	0.105983	0.08204	ENSMUSG00000027661	Slc2a10
11	45980553	ENSMUSG00000040489	Sox30	promoter	2.47545	0.00191024	0.0981637	0.167615	0.0728312	0.0356676	0.0302287	ENSMUSG00000040489	Sox30
2	151970876	ENSMUSG00000027459	Fam110a	genic	-2.62404	0.00191162	0.0981637	0.0912689	0.0960962	0.299681	0.193671	ENSMUSG00000027459	Fam110a
2	174760872	ENSMUSG00000027524	Edn3	promoter	2.92031	0.00191555	0.0982075	0.2102	0.141114	0.0270389	0.0247367	ENSMUSG00000027524	Edn3
GL456389.1	10584	NA	NA	intergenic	1.16334	0.001922	0.0983799	0.674462	0.0505489	0.457234	0.114559	NA	NA
17	39848503	ENSMUSG00000098178	Gm42418	promoter	1.94152	0.0019262	0.0984369	0.0961015	0.0724859	0.0150827	0.0107869	ENSMUSG00000098178,ENSMUSG00000105361,ENSMUSG00000106106	,AY036118,Gm42418
9	35558363	ENSMUSG00000032103	Pus3	promoter	1.73669	0.00193339	0.0986463	0.0444417	0.0486988	0.00892093	0.015681	ENSMUSG00000032101,ENSMUSG00000032103	Ddx25,Pus3
10	94944405	ENSMUSG00000074785	Plxnc1	promoter	1.87504	0.00195138	0.099405	0.0440371	0.0254054	0.00906638	0.0149995	ENSMUSG00000074785	Plxnc1
1	4492217	ENSMUSG00000025902	Sox17	genic	3.95642	0.00196114	0.0995402	0.546085	0.198317	0.100461	0.120085	ENSMUSG00000025902	Sox17
17	39846573	ENSMUSG00000098178	Gm42418	promoter	1.32567	0.00196258	0.0995402	0.18349	0.0696626	0.0671922	0.0370283	ENSMUSG00000098178,ENSMUSG00000106106	,Gm42418
X	160138167	ENSMUSG00000031299	Pdha1	promoter	2.5228	0.00196442	0.0995402	0.10582	0.0294082	0.0201958	0.0379127	ENSMUSG00000031299	Pdha1
2	70472190	NA	NA	intergenic	1.40934	0.001968	0.0995402	0.055954	0.0507393	0.0154341	0.0188521	NA	NA
8	70088198	ENSMUSG00000007594	Hapln4	genic	2.60051	0.00197123	0.0995402	0.128509	0.0897549	0.0299669	0.051347	ENSMUSG00000007594	Hapln4
5	146261147	ENSMUSG00000029635	Cdk8	genic	2.4675	0.00197276	0.0995402	0.684851	0.193678	0.279721	0.222876	ENSMUSG00000029635	Cdk8
17	39848496	ENSMUSG00000105361	AY036118	promoter	1.68991	0.00198073	0.0995991	0.174746	0.122967	0.0419379	0.0194151	ENSMUSG00000098178,ENSMUSG00000105361,ENSMUSG00000106106	,AY036118,Gm42418
11	96776677	ENSMUSG00000020876	Snx11	genic	-1.49465	0.00198178	0.0995991	0.177913	0.0844279	0.359631	0.0940003	ENSMUSG00000020876	Snx11
17	69157011	ENSMUSG00000024044	Epb41l3	genic	1.84458	0.00198597	0.0995991	0.0800661	0.0678572	0.0282822	0.0332833	ENSMUSG00000024044	Epb41l3
5	106458366	ENSMUSG00000034384	Barhl2	promoter	1.95931	0.00198642	0.0995991	0.0438576	0.02536	0.00722218	0.0125946	ENSMUSG00000034384	Barhl2
4	99656931	ENSMUSG00000092763	Gm23366	promoter	2.41427	0.00200053	0.0998685	0.212638	0.135657	0.0506138	0.0451284	ENSMUSG00000067261,ENSMUSG00000086096,ENSMUSG00000092763	Foxd3,Gm12688,Gm23366
19	37434861	ENSMUSG00000024986	Hhex	promoter	2.67767	0.00200272	0.0998685	0.111122	0.105138	0.0111673	0.0273173	ENSMUSG00000024986,ENSMUSG00000102353	Gm38345,Hhex
1	75423078	ENSMUSG00000026207	Speg	genic	1.30504	0.00200369	0.0998685	0.0198417	0.0127533	0.00128098	0.00209297	ENSMUSG00000026207	Speg
12	118849513	ENSMUSG00000048562	Sp8	genic	2.76887	0.00200432	0.0998685	0.154851	0.134975	0.0117737	0.0132598	ENSMUSG00000048562	Sp8
2	67565663	ENSMUSG00000034780	B3galt1	promoter	1.33553	0.00201452	0.100204	0.0192429	0.0132443	0.00119796	0.00239934	ENSMUSG00000034780	B3galt1
17	39846028	ENSMUSG00000097971	Gm26917	promoter	1.98121	0.00201734	0.100204	0.640863	0.0850885	0.29447	0.193581	ENSMUSG00000097971,ENSMUSG00000098178	Gm26917,Gm42418
17	39846039	ENSMUSG00000097971	Gm26917	promoter	2.51285	0.00202712	0.100498	0.694298	0.189749	0.292699	0.170102	ENSMUSG00000097971,ENSMUSG00000098178	Gm26917,Gm42418
9	74848341	ENSMUSG00000093662	Gm20649	promoter	1.21349	0.00202957	0.100498	0.0268454	0.0158686	0.00759756	0.00964351	ENSMUSG00000066477,ENSMUSG00000093662	Gm16551,Gm20649
3	63295803	ENSMUSG00000027820	Mme	genic	2.07302	0.00203644	0.100682	0.135864	0.0746569	0.0370435	0.0380433	ENSMUSG00000027820	Mme
2	165112235	ENSMUSG00000053166	Cdh22	genic	1.78699	0.00204504	0.100951	0.0382282	0.0161092	0.0121177	0.0227496	ENSMUSG00000053166	Cdh22
12	20615481	ENSMUSG00000113157	Gm48693	promoter	2.60375	0.00204856	0.100968	0.393384	0.136371	0.128264	0.0713654	ENSMUSG00000113157,ENSMUSG00000116883	,Gm48693
5	29478467	ENSMUSG00000001566	Mnx1	promoter	1.91655	0.00205261	0.101012	0.0526899	0.0462417	0.00697816	0.00984307	ENSMUSG00000001566	Mnx1
6	83703846	ENSMUSG00000098591	Gm27631	promoter	1.89025	0.0020576	0.101102	0.0909242	0.0620716	0.0198207	0.0177864	ENSMUSG00000085794,ENSMUSG00000098591	Gm27631,Vax2os
4	99656922	ENSMUSG00000086096	Gm12688	promoter	2.45979	0.00206771	0.101353	0.340557	0.134542	0.100784	0.0734656	ENSMUSG00000067261,ENSMUSG00000086096,ENSMUSG00000092763	Foxd3,Gm12688,Gm23366
3	154328655	ENSMUSG00000096225	Lhx8	genic	2.30399	0.00207151	0.101353	0.114767	0.122882	0.0186032	0.0297112	ENSMUSG00000096225	Lhx8
13	107645523	NA	NA	intergenic	2.35613	0.00207226	0.101353	0.16352	0.112995	0.028032	0.0274542	NA	NA
1	166309145	ENSMUSG00000091393	5330438I03Rik	promoter	2.49607	0.00208087	0.101618	0.0956739	0.0769128	0.00434889	0.00683566	ENSMUSG00000040612,ENSMUSG00000091393	5330438I03Rik,Ildr2
9	49340365	ENSMUSG00000032259	Drd2	promoter	2.96597	0.0020928	0.101929	0.292581	0.211368	0.0370431	0.0373994	ENSMUSG00000032259	Drd2
7	57509828	ENSMUSG00000033676	Gabrb3	promoter	2.05492	0.00209363	0.101929	0.106319	0.0588474	0.0541844	0.0780167	ENSMUSG00000033676,ENSMUSG00000055078	Gabra5,Gabrb3
17	39848737	ENSMUSG00000105361	AY036118	promoter	2.28331	0.00210114	0.102139	0.77849	0.0810519	0.361719	0.284983	ENSMUSG00000098178,ENSMUSG00000105361,ENSMUSG00000106106	,AY036118,Gm42418
16	57391524	ENSMUSG00000043336	Filip1l	genic	3.73944	0.00210694	0.102163	0.534126	0.11229	0.120256	0.220001	ENSMUSG00000022748,ENSMUSG00000043336	Cmss1,Filip1l
5	122049474	ENSMUSG00000087386	Gm15637	genic	2.22962	0.00210828	0.102163	0.0850212	0.0703739	0.0201184	0.0403809	ENSMUSG00000042589,ENSMUSG00000087386	Cux2,Gm15637
X	81070975	ENSMUSG00000096919	Gm26775	promoter	2.42974	0.00211651	0.102163	0.178874	0.118263	0.0617739	0.074062	ENSMUSG00000025666,ENSMUSG00000096919	Gm26775,Tmem47
GL456378.1	27516	NA	NA	intergenic	2.98091	0.00211734	0.102163	0.303669	0.0800858	0.0685832	0.0488421	NA	NA
12	110278749	ENSMUSG00000080356	Mir1247	promoter	2.30986	0.00211766	0.102163	0.0690843	0.0585366	0.00576279	0.0114393	ENSMUSG00000075707,ENSMUSG00000080356,ENSMUSG00000113581	Dio3,Dio3os,Mir1247
5	146261092	ENSMUSG00000029635	Cdk8	genic	2.97765	0.00212126	0.102182	0.650815	0.128895	0.224489	0.246333	ENSMUSG00000029635	Cdk8
5	146261081	ENSMUSG00000029635	Cdk8	genic	1.91274	0.00212536	0.102194	0.0784443	0.0860752	0.00954701	0.0131884	ENSMUSG00000029635	Cdk8
1	72824745	ENSMUSG00000039323	Igfbp2	promoter	1.28138	0.00212791	0.102194	0.0180824	0.0155225	0.00154459	0.00307295	ENSMUSG00000039323	Igfbp2
8	124794069	ENSMUSG00000036913	Trim67	genic	1.9041	0.0021315	0.102213	0.046438	0.0482148	0.00194131	0.00327252	ENSMUSG00000036913	Trim67
2	98666592	ENSMUSG00000075014	Gm10800	genic	0.93368	0.00214049	0.102403	0.781201	0.0414273	0.649238	0.022223	ENSMUSG00000075014	Gm10800
10	61783245	ENSMUSG00000020086	H2afy2	genic	2.29386	0.00214189	0.102403	0.0679976	0.0746667	0.00322093	0.00710248	ENSMUSG00000020086	H2afy2
1	84695718	ENSMUSG00000093254	Mir5126	promoter	2.79702	0.00215301	0.102781	0.135381	0.0644237	0.0278631	0.0499921	ENSMUSG00000036766,ENSMUSG00000093254	Dner,Mir5126
17	39845322	ENSMUSG00000097971	Gm26917	promoter	1.69429	0.00216587	0.102806	0.18682	0.0865992	0.0539396	0.0363339	ENSMUSG00000097971,ENSMUSG00000098178	Gm26917,Gm42418
17	39846186	ENSMUSG00000097971	Gm26917	promoter	1.02872	0.00216695	0.102806	0.114467	0.0472931	0.0484107	0.0132452	ENSMUSG00000097971,ENSMUSG00000098178	Gm26917,Gm42418
10	127091698	ENSMUSG00000025422	Agap2	genic	1.50819	0.00216818	0.102806	0.0439881	0.0196057	0.0176937	0.0242083	ENSMUSG00000025422	Agap2
15	76518246	ENSMUSG00000048385	Scrt1	genic	1.64144	0.00216824	0.102806	0.0706726	0.0839822	0.0160548	0.029741	ENSMUSG00000048385	Scrt1
10	80495113	ENSMUSG00000045518	Onecut3	promoter	1.84832	0.00216966	0.102806	0.0472877	0.0429254	0.00519596	0.0087446	ENSMUSG00000045518	Onecut3
7	100881282	ENSMUSG00000032875	Arhgef17	genic	4.22195	0.00217596	0.102951	0.657405	0.22237	0.226297	0.243648	ENSMUSG00000032875	Arhgef17
15	75567022	ENSMUSG00000022577	Ly6h	promoter	1.18398	0.0021845	0.103202	0.016679	0.0130237	0.000665336	0.00199601	ENSMUSG00000022577	Ly6h
17	39844691	ENSMUSG00000097971	Gm26917	genic	1.88096	0.00218996	0.103307	0.226604	0.112587	0.0587033	0.0331385	ENSMUSG00000097971	Gm26917
4	13743234	ENSMUSG00000006586	Runx1t1	promoter	2.16644	0.00219616	0.103447	0.0632949	0.0593774	0.00299596	0.00632592	ENSMUSG00000006586	Runx1t1
17	39845883	ENSMUSG00000098178	Gm42418	promoter	1.38655	0.00220555	0.103547	0.113145	0.0638315	0.0343452	0.0120104	ENSMUSG00000097971,ENSMUSG00000098178	Gm26917,Gm42418
7	25072870	ENSMUSG00000003378	Grik5	promoter	2.14323	0.00220699	0.103547	0.0896744	0.0530222	0.0129043	0.0186253	ENSMUSG00000003378,ENSMUSG00000045252	Grik5,Zfp574
GL456378.1	27882	NA	NA	intergenic	3.28864	0.00220804	0.103547	0.382988	0.0675256	0.0859318	0.0595386	NA	NA
6	113483379	ENSMUSG00000030284	Creld1	promoter	2.93835	0.00221495	0.103719	0.180123	0.131638	0.0198956	0.0229618	ENSMUSG00000030284	Creld1
3	154328625	ENSMUSG00000096225	Lhx8	genic	1.56111	0.00222237	0.103856	0.048015	0.0641156	0.014411	0.027288	ENSMUSG00000096225	Lhx8
7	57509932	ENSMUSG00000055078	Gabra5	promoter	3.30349	0.00222439	0.103856	0.146013	0.150228	0.00339331	0.00769686	ENSMUSG00000033676,ENSMUSG00000055078	Gabra5,Gabrb3
3	86547194	ENSMUSG00000028080	Lrba	genic	3.33461	0.00223306	0.104108	0.505989	0.160132	0.14333	0.203002	ENSMUSG00000028080,ENSMUSG00000057777	Lrba,Mab21l2
17	39848578	ENSMUSG00000098178	Gm42418	promoter	1.14371	0.00223661	0.104122	0.0883518	0.0351926	0.0324756	0.0110161	ENSMUSG00000098178,ENSMUSG00000105361,ENSMUSG00000106106	,AY036118,Gm42418
5	22746109	ENSMUSG00000097207	6030443J06Rik	promoter	1.67262	0.00224868	0.104262	0.0323533	0.0307749	0.000740741	0.00222222	ENSMUSG00000097207,ENSMUSG00000105076,ENSMUSG00000106379	6030443J06Rik,A930003O13Rik,Lhfpl3
11	103809956	ENSMUSG00000000125	Wnt3	genic	3.5778	0.00225242	0.104262	0.199168	0.204092	0.0034014	0.00535249	ENSMUSG00000000125	Wnt3
8	94186684	NA	NA	intergenic	-2.49968	0.00225278	0.104262	0.00831169	0.0155295	0.103674	0.13206	NA	NA
13	58472149	NA	NA	intergenic	2.72445	0.00225511	0.104262	0.28146	0.11936	0.0716851	0.0638158	NA	NA
10	22274246	ENSMUSG00000097705	Gm26740	genic	1.70403	0.00225863	0.104262	0.0363358	0.0230874	0.00376917	0.00511809	ENSMUSG00000053219,ENSMUSG00000075297,ENSMUSG00000097705	Gm26740,H60b,Raet1e
5	4756836	ENSMUSG00000044674	Fzd1	genic	1.73915	0.00226181	0.104262	0.0633725	0.0387718	0.0148427	0.0162391	ENSMUSG00000044674	Fzd1
2	165503866	ENSMUSG00000027661	Slc2a10	promoter	3.56164	0.00226251	0.104262	0.536303	0.137588	0.115058	0.0834335	ENSMUSG00000027661	Slc2a10
6	52234223	ENSMUSG00000000938	Hoxa10	genic	1.80637	0.00226802	0.104305	0.039153	0.0385476	0.000958739	0.00200271	ENSMUSG00000000938	Hoxa10
17	39845898	ENSMUSG00000098178	Gm42418	promoter	1.66217	0.00227056	0.104305	0.24541	0.1285	0.0752221	0.0427664	ENSMUSG00000097971,ENSMUSG00000098178	Gm26917,Gm42418
17	85618102	ENSMUSG00000093460	Six3os1	promoter	2.26722	0.00227952	0.104305	0.0868083	0.0603718	0.00995951	0.0144336	ENSMUSG00000038805,ENSMUSG00000093460,ENSMUSG00000098920,ENSMUSG00000099332	Gm27427,Gm27502,Six3,Six3os1
17	39846624	ENSMUSG00000106106		promoter	3.21697	0.0022803	0.104305	0.822656	0.0844096	0.295514	0.276744	ENSMUSG00000098178,ENSMUSG00000106106	,Gm42418
4	44664361	ENSMUSG00000014030	Pax5	promoter	1.00935	0.00228309	0.104305	0.0196412	0.0217304	0.00285534	0.00655356	ENSMUSG00000014030,ENSMUSG00000086211	Gm12462,Pax5
3	40683463	ENSMUSG00000060798	Intu	genic	2.88811	0.00228569	0.104305	0.233312	0.155651	0.0489693	0.0713443	ENSMUSG00000060798	Intu
10	79921874	ENSMUSG00000035773	Kiss1r	promoter	3.1943	0.00228746	0.104305	0.263732	0.137474	0.0435591	0.0929517	ENSMUSG00000035773,ENSMUSG00000035781	Kiss1r,R3hdm4
5	19226460	ENSMUSG00000097626	4921504A21Rik	promoter	2.08684	0.00229146	0.104305	0.0877331	0.118668	0.0261238	0.0585842	ENSMUSG00000040003,ENSMUSG00000097626	4921504A21Rik,Magi2
5	35399919	NA	NA	intergenic	2.06336	0.00229289	0.104305	0.268643	0.164602	0.0798235	0.053279	NA	NA
1	171287856	ENSMUSG00000053483	Usp21	promoter	1.72988	0.00229839	0.10438	0.0326257	0.0244133	0.0013468	0.0040404	ENSMUSG00000053483	Usp21
12	20615512	ENSMUSG00000116883		promoter	2.74678	0.00230108	0.10438	0.45182	0.1285	0.139517	0.0777657	ENSMUSG00000113157,ENSMUSG00000116883	,Gm48693
1	75360905	ENSMUSG00000026208	Des	genic	2.2253	0.00231039	0.104637	0.121252	0.11394	0.0275095	0.0433995	ENSMUSG00000026208	Des
17	39846614	ENSMUSG00000106106		promoter	3.84818	0.00231631	0.104637	0.847419	0.0727594	0.259269	0.299355	ENSMUSG00000098178,ENSMUSG00000106106	,Gm42418
9	35558338	ENSMUSG00000032101	Ddx25	promoter	1.22757	0.00231659	0.104637	0.0151016	0.0102357	0.000690131	0.00207039	ENSMUSG00000032101,ENSMUSG00000032103	Ddx25,Pus3
4	13743192	ENSMUSG00000006586	Runx1t1	promoter	1.63897	0.00232343	0.104797	0.0466261	0.0416481	0.00412205	0.00672025	ENSMUSG00000006586	Runx1t1
19	7268443	ENSMUSG00000024968	Rcor2	genic	1.7111	0.0023365	0.105164	0.0551127	0.0526998	0.00465139	0.00767198	ENSMUSG00000024968	Rcor2
2	74746813	ENSMUSG00000075277	Haglr	promoter	2.5648	0.00233814	0.105164	0.477271	0.138835	0.155773	0.129161	ENSMUSG00000075277,ENSMUSG00000079277,ENSMUSG00000100642	Gm28230,Haglr,Hoxd3
12	44221984	ENSMUSG00000036257	Pnpla8	promoter	1.70078	0.00235265	0.105559	0.0624081	0.0623275	0.0205599	0.0388595	ENSMUSG00000036257,ENSMUSG00000112547,ENSMUSG00000112795	Gm2027,Gm47096,Pnpla8
18	23310257	NA	NA	intergenic	2.78125	0.00235355	0.105559	0.161973	0.107252	0.0174442	0.0301804	NA	NA
7	27408561	ENSMUSG00000011751	Sptbn4	genic	2.81061	0.00236786	0.105869	0.0945317	0.0653964	0.00407057	0.0100035	ENSMUSG00000011751	Sptbn4
12	22030504	NA	NA	intergenic	2.18733	0.00237015	0.105869	0.104411	0.0405019	0.0217244	0.0194176	NA	NA
17	39847885	ENSMUSG00000098178	Gm42418	promoter	1.5541	0.002373	0.105869	0.138594	0.136421	0.0354374	0.0202557	ENSMUSG00000098178,ENSMUSG00000105361,ENSMUSG00000106106	,AY036118,Gm42418
17	39843725	ENSMUSG00000097971	Gm26917	genic	1.45112	0.00237436	0.105869	0.116027	0.0530886	0.0329039	0.0237448	ENSMUSG00000097971	Gm26917
11	60140404	ENSMUSG00000062115	Rai1	genic	2.45862	0.00237706	0.105869	0.147768	0.123922	0.0250413	0.0228687	ENSMUSG00000062115	Rai1
16	57391533	ENSMUSG00000043336	Filip1l	genic	4.17557	0.00238278	0.105976	0.566777	0.119497	0.119265	0.236642	ENSMUSG00000022748,ENSMUSG00000043336	Cmss1,Filip1l
14	34820447	ENSMUSG00000041078	Grid1	promoter	1.7809	0.00239524	0.106346	0.103017	0.0525295	0.0271182	0.0234947	ENSMUSG00000041078	Grid1
13	54948942	ENSMUSG00000025876	Unc5a	promoter	2.23418	0.00239779	0.106346	0.187549	0.130001	0.0612065	0.0448435	ENSMUSG00000025876	Unc5a
5	146261015	ENSMUSG00000029635	Cdk8	genic	2.90488	0.00240367	0.106459	0.255855	0.241287	0.048271	0.0700592	ENSMUSG00000029635	Cdk8
11	117332552	ENSMUSG00000059248	2020-09-09	genic	2.31443	0.00240938	0.106532	0.0689922	0.0700889	0.00412466	0.00906577	ENSMUSG00000059248	2020-09-09
7	140923233	ENSMUSG00000038745	Nlrp6	genic	2.38861	0.0024167	0.106532	0.0929151	0.0977571	0.00406472	0.00643549	ENSMUSG00000038745	Nlrp6
7	52005728	ENSMUSG00000074093	Svip	promoter	2.36288	0.00242009	0.106532	0.170013	0.0951726	0.0420065	0.0314985	ENSMUSG00000074093	Svip
12	44221948	ENSMUSG00000036257	Pnpla8	promoter	1.35087	0.00242192	0.106532	0.0228232	0.0219503	0.00371068	0.00676189	ENSMUSG00000036257,ENSMUSG00000112547,ENSMUSG00000112795	Gm2027,Gm47096,Pnpla8
11	81153516	ENSMUSG00000020704	Asic2	genic	2.15083	0.0024272	0.106532	0.0728115	0.0559635	0.0103852	0.0114996	ENSMUSG00000020704	Asic2
11	96354626	ENSMUSG00000084844	Hoxb3os	promoter	1.35799	0.00243459	0.106532	0.0252365	0.0245764	0.00863969	0.0206627	ENSMUSG00000084844	Hoxb3os
17	85623828	ENSMUSG00000038805	Six3	genic	1.88029	0.00243772	0.106532	0.0758531	0.0474741	0.0222009	0.0263357	ENSMUSG00000038805	Six3
5	22746105	ENSMUSG00000097207	6030443J06Rik	promoter	1.86071	0.00244372	0.106532	0.0421478	0.0433745	0.000940941	0.0022283	ENSMUSG00000097207,ENSMUSG00000105076,ENSMUSG00000106379	6030443J06Rik,A930003O13Rik,Lhfpl3
2	125505903	ENSMUSG00000027204	Fbn1	genic	2.49999	0.00244386	0.106532	0.110757	0.0967645	0.022378	0.0242035	ENSMUSG00000027204,ENSMUSG00000053615	Fbn1,Gm9913
2	74704885	ENSMUSG00000052371	Hoxd3os1	promoter	2.11858	0.00244581	0.106532	0.104052	0.0371047	0.022674	0.0221929	ENSMUSG00000027102,ENSMUSG00000052371	Hoxd3os1,Hoxd8
17	39845302	ENSMUSG00000098178	Gm42418	promoter	1.30576	0.00244952	0.106532	0.129674	0.0578909	0.0450874	0.0229213	ENSMUSG00000097971,ENSMUSG00000098178	Gm26917,Gm42418
7	16885286	ENSMUSG00000078794	Dact3	genic	2.88853	0.00245144	0.106532	0.38944	0.137473	0.105261	0.0963654	ENSMUSG00000078794	Dact3
17	39846093	ENSMUSG00000097971	Gm26917	promoter	1.46622	0.00245358	0.106532	0.261952	0.0831633	0.099242	0.066307	ENSMUSG00000097971,ENSMUSG00000098178	Gm26917,Gm42418
12	99562579	ENSMUSG00000033713	Foxn3	promoter	2.21629	0.00245472	0.106532	0.058341	0.0620694	0.001833	0.00429597	ENSMUSG00000033713,ENSMUSG00000097917	Foxn3,Gm26839
14	19418940	ENSMUSG00000095280	Gm21738	promoter	1.23505	0.00246482	0.106532	0.719717	0.0424659	0.509429	0.0785474	ENSMUSG00000095280	Gm21738
4	152125727	ENSMUSG00000028943	Espn	genic	2.94468	0.00246901	0.106532	0.264333	0.15092	0.0362908	0.0478281	ENSMUSG00000028943	Espn
GL456378.1	27552	NA	NA	intergenic	2.33354	0.0024698	0.106532	0.297772	0.0733419	0.0823072	0.0469722	NA	NA
2	163858663	ENSMUSG00000035238	Kcnk15	genic	2.09928	0.00247989	0.106532	0.12624	0.111973	0.0178591	0.0181624	ENSMUSG00000035238	Kcnk15
5	25081921	ENSMUSG00000028944	Prkag2	genic	2.6213	0.00248593	0.106532	0.12716	0.0807916	0.0133521	0.0206483	ENSMUSG00000028944	Prkag2
8	84937254	ENSMUSG00000053693	Mast1	promoter	2.96958	0.0024884	0.106532	0.225173	0.132568	0.0338117	0.0264498	ENSMUSG00000053693	Mast1
3	89316506	ENSMUSG00000086389	Gm15998	genic	3.25636	0.00249084	0.106532	0.373634	0.137144	0.0788417	0.0595615	ENSMUSG00000028039,ENSMUSG00000086389	Efna3,Gm15998
8	32884785	NA	NA	intergenic	1.82088	0.00249914	0.106532	0.0777697	0.0748978	0.0154944	0.0210441	NA	NA
17	39844739	ENSMUSG00000097971	Gm26917	genic	1.47437	0.00250179	0.106532	0.105141	0.0450793	0.0326515	0.0351047	ENSMUSG00000097971	Gm26917
17	39843093	ENSMUSG00000097971	Gm26917	promoter	1.81646	0.00250549	0.106532	0.109149	0.0627052	0.0249139	0.0176978	ENSMUSG00000097971	Gm26917
2	134786224	ENSMUSG00000051177	Plcb1	promoter	1.39446	0.00250707	0.106532	0.0348898	0.0301461	0.00459754	0.00931721	ENSMUSG00000051177	Plcb1
13	110280115	ENSMUSG00000021700	Rab3c	genic	2.38649	0.00250765	0.106532	0.134265	0.135623	0.0154008	0.0170225	ENSMUSG00000021700	Rab3c
5	146261066	ENSMUSG00000029635	Cdk8	genic	1.70139	0.00250978	0.106532	0.143268	0.0638816	0.0420739	0.0351479	ENSMUSG00000029635	Cdk8
6	39873064	ENSMUSG00000057716	Tmem178b	promoter	2.1775	0.0025151	0.106532	0.103175	0.0718831	0.0275548	0.0347511	ENSMUSG00000057716,ENSMUSG00000097406	Gm26833,Tmem178b
9	107935937	ENSMUSG00000032936	Camkv	promoter	1.29927	0.00251681	0.106532	0.0173205	0.0142609	0.000105719	0.000317158	ENSMUSG00000032936,ENSMUSG00000102377	Camkv,Gm37974
9	87015587	ENSMUSG00000047897	Ripply2	promoter	2.06989	0.00251693	0.106532	0.0653478	0.0516013	0.00547143	0.00616881	ENSMUSG00000047897	Ripply2
11	6626077	ENSMUSG00000000384	Tbrg4	promoter	0.959808	0.00252212	0.106532	0.0100226	0.00531522	0.000848176	0.00254453	ENSMUSG00000000384	Tbrg4
X	160138139	ENSMUSG00000031299	Pdha1	promoter	2.60403	0.00252308	0.106532	0.106339	0.0511668	0.020726	0.0385102	ENSMUSG00000031299	Pdha1
11	66526331	ENSMUSG00000053930	Shisa6	promoter	2.03271	0.00252955	0.106532	0.13472	0.0512622	0.0326004	0.0295563	ENSMUSG00000053930	Shisa6
19	17837014	ENSMUSG00000024713	Pcsk5	genic	1.68202	0.00253143	0.106532	0.0480123	0.0468615	0.0235254	0.0575044	ENSMUSG00000024713	Pcsk5
11	117332547	ENSMUSG00000059248	2020-09-09	genic	3.34861	0.00253458	0.106532	0.245347	0.158614	0.0267921	0.0274793	ENSMUSG00000059248	2020-09-09
12	23189657	ENSMUSG00000113798	Gm47385	promoter	1.69803	0.00253856	0.106532	0.116461	0.0403035	0.0347341	0.028229	ENSMUSG00000113798	Gm47385
19	44757194	ENSMUSG00000004231	Pax2	genic	1.09496	0.00254153	0.106532	0.013957	0.00835269	0.00213003	0.00464545	ENSMUSG00000004231	Pax2
17	39846535	ENSMUSG00000098178	Gm42418	promoter	2.61612	0.00254215	0.106532	0.1507	0.106351	0.0193001	0.0204726	ENSMUSG00000098178,ENSMUSG00000106106	,Gm42418
8	122336282	ENSMUSG00000092329	Gm20388	genic	4.92114	0.00254358	0.106532	0.836913	0.0613845	0.266592	0.215839	ENSMUSG00000049577,ENSMUSG00000092329	Gm20388,Zfpm1
2	152143707	ENSMUSG00000068079	Tcf15	promoter	1.41479	0.00254919	0.106532	0.0356444	0.028864	0.0097117	0.0141633	ENSMUSG00000068079	Tcf15
11	46311964	ENSMUSG00000020340	Cyfip2	genic	2.83308	0.00255559	0.106532	0.230296	0.182553	0.0588457	0.0875176	ENSMUSG00000020340	Cyfip2
11	103809963	ENSMUSG00000000125	Wnt3	genic	3.63796	0.00255569	0.106532	0.193224	0.20343	0.000411523	0.00123457	ENSMUSG00000000125	Wnt3
4	117304377	ENSMUSG00000028677	Rnf220	genic	2.08738	0.00255759	0.106532	0.11808	0.0991564	0.0283409	0.0291843	ENSMUSG00000028677	Rnf220
7	31115794	ENSMUSG00000001249	Hpn	promoter	2.96479	0.00256407	0.106532	0.319016	0.12902	0.0673852	0.0592693	ENSMUSG00000001249	Hpn
16	57391546	ENSMUSG00000043336	Filip1l	genic	3.42217	0.00256767	0.106532	0.556671	0.109947	0.13557	0.215175	ENSMUSG00000022748,ENSMUSG00000043336	Cmss1,Filip1l
X	101532818	ENSMUSG00000031314	Taf1	promoter	2.13205	0.00256945	0.106532	0.226749	0.163428	0.0516964	0.0513411	ENSMUSG00000031314	Taf1
2	74712014	ENSMUSG00000052371	Hoxd3os1	promoter	1.21635	0.00257028	0.106532	0.0214377	0.0234853	0.00152207	0.00456621	ENSMUSG00000052371,ENSMUSG00000079277,ENSMUSG00000101174	Hoxd3,Hoxd3os1,Hoxd4
3	83128624	ENSMUSG00000102692	Dchs2	genic	2.32839	0.00258353	0.106532	0.155742	0.0881256	0.0271205	0.0266683	ENSMUSG00000074517,ENSMUSG00000102692	Dchs2,Gm10710
5	146261082	ENSMUSG00000029635	Cdk8	genic	3.32821	0.00258567	0.106532	0.654927	0.0818224	0.182462	0.244742	ENSMUSG00000029635	Cdk8
17	39846034	ENSMUSG00000098178	Gm42418	promoter	2.63484	0.00258657	0.106532	0.668671	0.035692	0.231107	0.217657	ENSMUSG00000097971,ENSMUSG00000098178	Gm26917,Gm42418
16	57391585	ENSMUSG00000043336	Filip1l	genic	3.37034	0.0025902	0.106532	0.369263	0.0987398	0.0822911	0.164169	ENSMUSG00000022748,ENSMUSG00000043336	Cmss1,Filip1l
1	155743131	ENSMUSG00000026468	Lhx4	genic	1.77673	0.00259549	0.106532	0.0350658	0.0334918	0.00062422	0.00187266	ENSMUSG00000026468	Lhx4
17	39846572	ENSMUSG00000106106		promoter	1.6874	0.00259759	0.106532	0.219953	0.0776158	0.0663403	0.0442348	ENSMUSG00000098178,ENSMUSG00000106106	,Gm42418
18	5591421	ENSMUSG00000024238	Zeb1	promoter	2.23519	0.00259884	0.106532	0.0823923	0.0896273	0.0057921	0.0070317	ENSMUSG00000024238,ENSMUSG00000063087,ENSMUSG00000103138	Gm10125,Gm2238,Zeb1
14	79773935	NA	NA	intergenic	2.79496	0.00260158	0.106532	0.252391	0.116874	0.0616846	0.0482165	NA	NA
1	106712646	ENSMUSG00000057329	Bcl2	genic	2.17459	0.00260302	0.106532	0.0869077	0.0881034	0.00966822	0.0147376	ENSMUSG00000057329	Bcl2
2	54437139	ENSMUSG00000060988	Galnt13	genic	2.65287	0.00260542	0.106532	0.225718	0.141953	0.0527491	0.0399692	ENSMUSG00000060988	Galnt13
10	81564330	ENSMUSG00000054452	Aes	genic	3.20805	0.00260669	0.106532	0.340953	0.0521124	0.0970633	0.0737776	ENSMUSG00000054452	Aes
5	15934801	ENSMUSG00000040118	Cacna2d1	promoter	1.55459	0.00260706	0.106532	0.0409977	0.0365679	0.0050948	0.0108725	ENSMUSG00000040118,ENSMUSG00000096936	Cacna2d1,Gm3510
4	41497686	ENSMUSG00000046312	AI464131	genic	3.96407	0.00260985	0.106532	0.635538	0.131244	0.150265	0.135787	ENSMUSG00000046312	AI464131
17	39844859	ENSMUSG00000097971	Gm26917	genic	2.20099	0.00261138	0.106532	0.235305	0.154682	0.0647563	0.0683851	ENSMUSG00000097971	Gm26917
5	28464850	ENSMUSG00000097726	9530036O11Rik	promoter	2.28964	0.00261271	0.106532	0.13829	0.094064	0.0409014	0.0462724	ENSMUSG00000002633,ENSMUSG00000097453,ENSMUSG00000097726	9530036O11Rik,Gm26894,Shh
5	8367867	ENSMUSG00000040537	Adam22	promoter	1.99878	0.00261579	0.106532	0.0473641	0.0342352	0.00764065	0.0127288	ENSMUSG00000040537	Adam22
5	115398680	ENSMUSG00000087292	Gm13832	genic	2.92733	0.00261927	0.106538	0.252248	0.143063	0.0449213	0.0321264	ENSMUSG00000087292	Gm13832
17	39848543	ENSMUSG00000106106		promoter	1.33768	0.00262576	0.106557	0.148261	0.121756	0.0474641	0.0299167	ENSMUSG00000098178,ENSMUSG00000105361,ENSMUSG00000106106	,AY036118,Gm42418
17	39847872	ENSMUSG00000105361	AY036118	promoter	2.54277	0.00263395	0.106557	0.158276	0.272107	0.0416477	0.0604759	ENSMUSG00000098178,ENSMUSG00000105361,ENSMUSG00000106106	,AY036118,Gm42418
11	4746629	ENSMUSG00000009075	Cabp7	promoter	1.84115	0.00263542	0.106557	0.0522324	0.046814	0.00563164	0.00873634	ENSMUSG00000009075	Cabp7
17	39848581	ENSMUSG00000098178	Gm42418	promoter	1.05158	0.00263708	0.106557	0.0850382	0.0380136	0.031712	0.0149652	ENSMUSG00000098178,ENSMUSG00000105361,ENSMUSG00000106106	,AY036118,Gm42418
2	178414026	ENSMUSG00000070476	Fam217b	promoter	1.91796	0.00264359	0.106557	0.129875	0.0941919	0.0359399	0.0227941	ENSMUSG00000049999,ENSMUSG00000070476	Fam217b,Ppp1r3d
5	19227606	ENSMUSG00000097626	4921504A21Rik	promoter	2.95236	0.00265126	0.106557	0.168201	0.158015	0.0152822	0.0163191	ENSMUSG00000040003,ENSMUSG00000097626	4921504A21Rik,Magi2
18	37090116	ENSMUSG00000104318	Pcdha7	promoter	2.74266	0.00265232	0.106557	0.256171	0.133165	0.0580658	0.0508776	ENSMUSG00000007440,ENSMUSG00000102206,ENSMUSG00000102312,ENSMUSG00000102836,ENSMUSG00000103092,ENSMUSG00000103125,ENSMUSG00000103255,ENSMUSG00000103310,ENSMUSG00000103442,ENSMUSG00000103458,ENSMUSG00000103707,ENSMUSG00000103770,ENSMUSG00000103800,ENSMUSG00000104148,ENSMUSG00000104252,ENSMUSG00000104318	Gm37013,Gm37388,Gm42416,Pcdha1,Pcdha11,Pcdha12,Pcdha2,Pcdha3,Pcdha4,Pcdha5,Pcdha6,Pcdha7,Pcdha8,Pcdha9,Pcdhac1
14	6756816	ENSMUSG00000097901	Gm26680	genic	1.5012	0.00265634	0.106557	0.0457836	0.04451	0.00733872	0.00869373	ENSMUSG00000097901	Gm26680
12	99562572	ENSMUSG00000097917	Gm26839	promoter	1.31186	0.00265674	0.106557	0.0212982	0.0129561	0.00274599	0.00445977	ENSMUSG00000033713,ENSMUSG00000097917	Foxn3,Gm26839
17	39843299	ENSMUSG00000097971	Gm26917	promoter	0.983235	0.00265722	0.106557	0.123521	0.066718	0.0617821	0.0165788	ENSMUSG00000097971	Gm26917
1	156204980	ENSMUSG00000015484	Fam163a	promoter	1.68573	0.00265784	0.106557	0.0406014	0.0403597	0.00306937	0.0092081	ENSMUSG00000015484	Fam163a
6	3201495	NA	NA	intergenic	1.43203	0.00266299	0.106557	0.151982	0.0709466	0.0465048	0.021675	NA	NA
10	50895261	ENSMUSG00000019913	Sim1	genic	3.10198	0.00266316	0.106557	0.427938	0.19764	0.138244	0.0910093	ENSMUSG00000019913	Sim1
3	28781366	ENSMUSG00000050192	Eif5a2	promoter	1.69572	0.00266921	0.106665	0.0306175	0.0284284	0.000479962	0.00143988	ENSMUSG00000050192,ENSMUSG00000091329	1700112D23Rik,Eif5a2
11	82930698	ENSMUSG00000018845	Unc45b	genic	2.8804	0.00267453	0.106744	0.27707	0.13237	0.0703057	0.0519776	ENSMUSG00000018845,ENSMUSG00000086058	Unc45b,Unc45bos
18	84720358	ENSMUSG00000089760	D030046N08Rik	promoter	2.05274	0.0026867	0.107095	0.0617747	0.0649668	0.00851471	0.0149001	ENSMUSG00000047992,ENSMUSG00000089760	D030046N08Rik,Fam69c
10	79637636	ENSMUSG00000020312	Shc2	promoter	1.75794	0.00269746	0.10739	0.0324132	0.0256358	0.00118343	0.00262964	ENSMUSG00000020312,ENSMUSG00000111977	Gm47163,Shc2
5	125057913	ENSMUSG00000105604	Gm42838	promoter	4.30228	0.00270736	0.10765	0.640964	0.175592	0.1152	0.101571	ENSMUSG00000029478,ENSMUSG00000105604	Gm42838,Ncor2
9	91377954	ENSMUSG00000036972	Zic4	genic	1.54194	0.00271379	0.107771	0.0846374	0.0872177	0.0318974	0.0276806	ENSMUSG00000036972	Zic4
17	8433837	ENSMUSG00000062327	T	promoter	1.59607	0.00272543	0.108006	0.087837	0.0528737	0.0324658	0.0303545	ENSMUSG00000062327	T
2	178414010	ENSMUSG00000049999	Ppp1r3d	promoter	2.44685	0.00272741	0.108006	0.151495	0.131968	0.0192383	0.0231036	ENSMUSG00000049999,ENSMUSG00000070476	Fam217b,Ppp1r3d
18	5591428	ENSMUSG00000024238	Zeb1	promoter	1.82535	0.00273145	0.108006	0.0524492	0.0430455	0.00562939	0.00711305	ENSMUSG00000024238,ENSMUSG00000063087,ENSMUSG00000103138	Gm10125,Gm2238,Zeb1
13	110280117	ENSMUSG00000021700	Rab3c	genic	2.09146	0.00273363	0.108006	0.13007	0.127555	0.029064	0.0307519	ENSMUSG00000021700	Rab3c
7	93080602	ENSMUSG00000051515	Fam181b	promoter	2.02835	0.00273663	0.108006	0.0869144	0.0393739	0.0145477	0.0131572	ENSMUSG00000051515,ENSMUSG00000054061,ENSMUSG00000097644	Fam181b,Gm26862,Gm9934
12	118849591	ENSMUSG00000048562	Sp8	genic	3.00926	0.0027424	0.108036	0.250282	0.147422	0.0436513	0.0558129	ENSMUSG00000048562	Sp8
19	31764447	ENSMUSG00000052920	Prkg1	genic	2.25846	0.00274418	0.108036	0.0633411	0.0580674	0.00339284	0.00516948	ENSMUSG00000052920	Prkg1
13	10360273	ENSMUSG00000097009	Gm26861	genic	1.86564	0.00275268	0.108129	0.0750279	0.0447898	0.0156179	0.0175897	ENSMUSG00000046159,ENSMUSG00000097009	Chrm3,Gm26861
2	29747391	ENSMUSG00000079497	Gm13420	genic	1.27887	0.002757	0.108129	0.0429678	0.0415856	0.0129015	0.0307245	ENSMUSG00000079497	Gm13420
1	133424309	ENSMUSG00000070643	Sox13	genic	1.657	0.00276347	0.108129	0.0272389	0.023867	0	0	ENSMUSG00000070643	Sox13
17	39848612	ENSMUSG00000106106		promoter	0.997284	0.00276415	0.108129	0.0978801	0.0348399	0.0433402	0.012209	ENSMUSG00000098178,ENSMUSG00000105361,ENSMUSG00000106106	,AY036118,Gm42418
5	22344596	ENSMUSG00000042453	Reln	promoter	-1.91776	0.00276577	0.108129	0.00766466	0.0100948	0.0609963	0.0534713	ENSMUSG00000042453	Reln
11	17052276	ENSMUSG00000044629	Cnrip1	genic	2.24729	0.00276849	0.108129	0.0789055	0.0875902	0.00715988	0.013864	ENSMUSG00000020120,ENSMUSG00000044629	Cnrip1,Plek
12	24096724	ENSMUSG00000073158	9030624G23Rik	genic	1.40276	0.00277028	0.108129	0.656422	0.113616	0.430036	0.0748151	ENSMUSG00000073158	9030624G23Rik
16	20693418	ENSMUSG00000050821	Fam131a	promoter	1.05885	0.0027817	0.108442	0.0140633	0.0100507	0.0134493	0.038047	ENSMUSG00000050821	Fam131a
X	7922867	ENSMUSG00000039278	Pcsk1n	genic	2.53011	0.00278807	0.108558	0.218991	0.106513	0.0533664	0.0625298	ENSMUSG00000039278	Pcsk1n
17	39845733	ENSMUSG00000098178	Gm42418	promoter	1.33901	0.00279597	0.108636	0.0577659	0.0312154	0.0152319	0.00824025	ENSMUSG00000097971,ENSMUSG00000098178	Gm26917,Gm42418
14	63240626	ENSMUSG00000021944	Gata4	genic	2.2271	0.0027969	0.108636	0.15668	0.162996	0.05379	0.0607648	ENSMUSG00000021944	Gata4
5	35280913	ENSMUSG00000045318	Adra2c	genic	1.96914	0.00280685	0.10889	0.0955446	0.0741484	0.0140227	0.0157046	ENSMUSG00000045318	Adra2c
2	124090308	ENSMUSG00000027200	Sema6d	genic	2.15346	0.00281397	0.108959	0.0799346	0.0869606	0.00648109	0.00721869	ENSMUSG00000027200	Sema6d
5	146261319	ENSMUSG00000029635	Cdk8	genic	2.66619	0.00281884	0.108959	0.756261	0.125092	0.332606	0.306993	ENSMUSG00000029635	Cdk8
4	117926914	ENSMUSG00000028539	Artn	genic	2.69641	0.00282076	0.108959	0.141415	0.139316	0.0164129	0.0229932	ENSMUSG00000028539	Artn
13	58472136	NA	NA	intergenic	2.86969	0.00282348	0.108959	0.387522	0.15511	0.133418	0.0885967	NA	NA
4	46344900	ENSMUSG00000070990	Foxe1	genic	2.5762	0.00283439	0.108959	0.239972	0.140682	0.066091	0.0581991	ENSMUSG00000070990,ENSMUSG00000087383	Foxe1,Gm12446
1	16093210	ENSMUSG00000067795	4930444P10Rik	promoter	2.33856	0.00283449	0.108959	0.0581127	0.0496492	0.000383142	0.00114943	ENSMUSG00000067795	4930444P10Rik
2	180776568	ENSMUSG00000045493	Bhlhe23	promoter	2.35289	0.00283771	0.108959	0.0920576	0.0672359	0.0165197	0.0231544	ENSMUSG00000045493,ENSMUSG00000087550	Bhlhe23,Gm14343
2	37786785	ENSMUSG00000035403	Crb2	genic	1.1822	0.00283825	0.108959	0.074445	0.0493198	0.0329816	0.0387651	ENSMUSG00000035403	Crb2
2	54436134	ENSMUSG00000060988	Galnt13	promoter	1.91292	0.00284134	0.108959	0.0866541	0.0374151	0.0190168	0.0193666	ENSMUSG00000060988	Galnt13
2	32083782	ENSMUSG00000050592	Fam78a	genic	1.82999	0.00284279	0.108959	0.034076	0.0325933	0.0021097	0.00632911	ENSMUSG00000050592	Fam78a
12	72939687	ENSMUSG00000021099	Six6	promoter	1.56655	0.00284959	0.109088	0.0385233	0.0344651	0.00462712	0.0117493	ENSMUSG00000021098,ENSMUSG00000021099	4930447C04Rik,Six6
16	38742466	ENSMUSG00000022793	B4galt4	promoter	2.35196	0.00285398	0.109126	0.121029	0.113675	0.00903414	0.0107491	ENSMUSG00000022793	B4galt4
2	30605078	ENSMUSG00000047363	Cstad	genic	1.47386	0.00286073	0.109253	0.0668316	0.0396773	0.0202595	0.0181122	ENSMUSG00000047363	Cstad
2	180776552	ENSMUSG00000045493	Bhlhe23	promoter	1.54466	0.00287488	0.109575	0.0358839	0.0232384	0.0138136	0.0243961	ENSMUSG00000045493,ENSMUSG00000087550	Bhlhe23,Gm14343
6	113392634	ENSMUSG00000030276	Ttll3	genic	2.52696	0.00287605	0.109575	0.118702	0.094069	0.00832478	0.00890676	ENSMUSG00000030276	Ttll3
5	35280897	ENSMUSG00000045318	Adra2c	genic	2.03358	0.0028889	0.109652	0.0999796	0.0899448	0.01735	0.0231554	ENSMUSG00000045318	Adra2c
11	76622876	NA	NA	intergenic	0.892912	0.00289107	0.109652	0.0136383	0.0130238	0.00592616	0.0125993	NA	NA
5	69341284	ENSMUSG00000037653	Kctd8	promoter	1.63432	0.00289168	0.109652	0.0674598	0.0585811	0.0105026	0.010413	ENSMUSG00000037653	Kctd8
5	106458377	ENSMUSG00000034384	Barhl2	promoter	1.62828	0.00289855	0.109652	0.0348283	0.0289572	0.00290113	0.00655172	ENSMUSG00000034384	Barhl2
17	39845551	ENSMUSG00000098178	Gm42418	promoter	2.22753	0.00290309	0.109652	0.471027	0.13357	0.155222	0.179436	ENSMUSG00000097971,ENSMUSG00000098178	Gm26917,Gm42418
9	16500931	ENSMUSG00000074505	Fat3	genic	2.0707	0.00290345	0.109652	0.0581253	0.0386472	0.00322068	0.00693282	ENSMUSG00000074505	Fat3
18	23310406	NA	NA	intergenic	1.85882	0.0029057	0.109652	0.116051	0.0500392	0.0455118	0.0352777	NA	NA
17	85618250	ENSMUSG00000098920	Gm27427	promoter	1.1067	0.00291205	0.109652	0.0134362	0.00881857	0.00246216	0.00675463	ENSMUSG00000038805,ENSMUSG00000093460,ENSMUSG00000098920,ENSMUSG00000099332	Gm27427,Gm27502,Six3,Six3os1
6	115994479	ENSMUSG00000030123	Plxnd1	genic	2.07409	0.00292356	0.109652	0.0698312	0.0497255	0.00773443	0.009287	ENSMUSG00000030123	Plxnd1
12	118849598	ENSMUSG00000048562	Sp8	genic	3.15611	0.00292473	0.109652	0.325389	0.122554	0.0659646	0.0735226	ENSMUSG00000048562	Sp8
8	83875278	NA	NA	intergenic	1.51905	0.00292685	0.109652	0.0327826	0.0201048	0.00593262	0.00851925	NA	NA
18	53464859	ENSMUSG00000069378	Prdm6	promoter	1.61658	0.00292702	0.109652	0.0420794	0.0477872	0.00345414	0.00487084	ENSMUSG00000069378	Prdm6
11	102946472	ENSMUSG00000097410	Gm26668	promoter	1.5006	0.00292912	0.109652	0.0278985	0.0274059	0.0191252	0.0358727	ENSMUSG00000045532,ENSMUSG00000097410	C1ql1,Gm26668
14	3332729	ENSMUSG00000096574	Gm2956	promoter	2.21901	0.00293205	0.109652	0.130641	0.148587	0.014798	0.0294122	ENSMUSG00000096574	Gm2956
5	120432034	ENSMUSG00000098649	Gm27199	promoter	1.81205	0.00293547	0.109652	0.0420445	0.0438756	0.00132275	0.00396825	ENSMUSG00000029595,ENSMUSG00000098649	Gm27199,Lhx5
10	79921879	ENSMUSG00000035781	R3hdm4	promoter	3.56903	0.00293719	0.109652	0.245719	0.133689	0.0683401	0.105234	ENSMUSG00000035773,ENSMUSG00000035781	Kiss1r,R3hdm4
6	52234052	ENSMUSG00000000938	Hoxa10	genic	2.07595	0.002941	0.109652	0.0544885	0.0597607	0.00329983	0.00680943	ENSMUSG00000000938	Hoxa10
15	44787847	ENSMUSG00000022340	Sybu	promoter	1.80015	0.00294132	0.109652	0.0675618	0.0444154	0.0138478	0.0127923	ENSMUSG00000022340,ENSMUSG00000060530	A930017M01Rik,Sybu
11	71902493	NA	NA	intergenic	1.86763	0.00294341	0.109652	0.0348149	0.0277542	0	0	NA	NA
5	89883232	ENSMUSG00000043635	Adamts3	promoter	2.05138	0.00294783	0.109689	0.0604928	0.0767532	0.00447656	0.00882665	ENSMUSG00000043635	Adamts3
4	117304391	ENSMUSG00000028677	Rnf220	genic	1.20658	0.00295208	0.109719	0.0651352	0.10804	0.0208334	0.0290052	ENSMUSG00000028677	Rnf220
9	87015659	ENSMUSG00000047897	Ripply2	promoter	2.1292	0.00295583	0.109731	0.0577152	0.0407844	0.00560624	0.00765887	ENSMUSG00000047897	Ripply2
5	35279666	ENSMUSG00000045318	Adra2c	genic	2.27583	0.00296629	0.109991	0.104196	0.094316	0.0344879	0.0529854	ENSMUSG00000045318	Adra2c
13	112994121	ENSMUSG00000074651	Mcidas	promoter	1.68606	0.00297544	0.110202	0.0343247	0.0263193	0.00176471	0.00287969	ENSMUSG00000074651	Mcidas
2	10372431	ENSMUSG00000086748	Gm13261	genic	2.03782	0.00299411	0.110765	0.136587	0.0718418	0.0391358	0.0403079	ENSMUSG00000061186,ENSMUSG00000086748	Gm13261,Sfmbt2
14	122463843	ENSMUSG00000041703	Zic5	genic	2.34131	0.00300078	0.110833	0.228215	0.171052	0.0575438	0.046262	ENSMUSG00000041703	Zic5
2	118702793	ENSMUSG00000078137	Ankrd63	genic	1.36689	0.00300918	0.110833	0.0632649	0.0548409	0.0192241	0.0215536	ENSMUSG00000078137	Ankrd63
9	40877693	ENSMUSG00000054360	Bsx	genic	2.64632	0.00300971	0.110833	0.198333	0.18222	0.0696848	0.118638	ENSMUSG00000054360	Bsx
4	91371766	ENSMUSG00000008489	Elavl2	genic	2.69943	0.00300986	0.110833	0.175489	0.104883	0.0331564	0.0368346	ENSMUSG00000008489	Elavl2
8	12396967	ENSMUSG00000047935	Sox1ot	genic	1.24808	0.00301686	0.110963	0.0292261	0.0388498	0.00541872	0.011879	ENSMUSG00000047935,ENSMUSG00000096014	Sox1,Sox1ot
15	68928323	ENSMUSG00000022332	Khdrbs3	promoter	2.12534	0.00302309	0.111064	0.0881099	0.0513469	0.0119784	0.0113423	ENSMUSG00000022332	Khdrbs3
18	23310213	NA	NA	intergenic	2.73439	0.00303238	0.111253	0.125858	0.0826902	0.0170435	0.0231267	NA	NA
2	37786809	ENSMUSG00000035403	Crb2	genic	1.07879	0.0030376	0.111253	0.0590465	0.0595734	0.0178374	0.0274628	ENSMUSG00000035403	Crb2
17	7827166	ENSMUSG00000071984	Fndc1	promoter	1.40036	0.00303872	0.111253	0.0234122	0.0214295	0.00278653	0.00453469	ENSMUSG00000071984	Fndc1
7	73409351	ENSMUSG00000070509	Rgma	genic	4.23617	0.00306413	0.111967	0.604173	0.21677	0.134379	0.149433	ENSMUSG00000070509	Rgma
2	157914600	ENSMUSG00000037843	Vstm2l	promoter	2.31998	0.00306523	0.111967	0.146944	0.140867	0.0289162	0.0439739	ENSMUSG00000037843	Vstm2l
10	80495114	ENSMUSG00000045518	Onecut3	promoter	1.40514	0.00307198	0.112085	0.0512266	0.055564	0.00702039	0.00878268	ENSMUSG00000045518	Onecut3
17	39845537	ENSMUSG00000098178	Gm42418	promoter	1.60372	0.00307749	0.112158	0.254945	0.17299	0.0846155	0.0418912	ENSMUSG00000097971,ENSMUSG00000098178	Gm26917,Gm42418
10	22158604	ENSMUSG00000053219	Raet1e	promoter	1.43146	0.00308836	0.112425	0.0291041	0.0215108	0.00464233	0.00706003	ENSMUSG00000053219,ENSMUSG00000075297	H60b,Raet1e
13	68998825	ENSMUSG00000113505	Gm48593	promoter	1.9734	0.00309262	0.112452	0.0633563	0.0677511	0.00895683	0.0138856	ENSMUSG00000021536,ENSMUSG00000113121,ENSMUSG00000113505	Adcy2,Gm35161,Gm48593
11	115436142	NA	NA	intergenic	2.88302	0.00309728	0.112493	0.251759	0.114873	0.0465058	0.0431224	NA	NA
7	49975433	ENSMUSG00000055409	Nell1	genic	2.79757	0.00310607	0.112684	0.131585	0.135385	0.00738163	0.0139546	ENSMUSG00000055409	Nell1
6	14901646	ENSMUSG00000029563	Foxp2	promoter	1.8597	0.00312201	0.112912	0.03521	0.0309902	0	0	ENSMUSG00000029563	Foxp2
13	65311390	NA	NA	intergenic	2.01985	0.00312272	0.112912	0.0865181	0.067583	0.0118531	0.0205856	NA	NA
10	76961632	ENSMUSG00000001120	Pcbp3	promoter	2.0377	0.00312368	0.112912	0.110757	0.0781186	0.0277196	0.0266512	ENSMUSG00000001120	Pcbp3
2	91975927	ENSMUSG00000040479	Dgkz	promoter	1.27593	0.00312914	0.112912	0.026895	0.0223279	0.00360747	0.00595011	ENSMUSG00000040479	Dgkz
5	35399915	NA	NA	intergenic	1.90262	0.00313033	0.112912	0.113371	0.0913914	0.0253431	0.023503	NA	NA
17	39848644	ENSMUSG00000106106		promoter	1.17095	0.00313358	0.112912	0.123206	0.0399185	0.0465315	0.0119463	ENSMUSG00000098178,ENSMUSG00000105361,ENSMUSG00000106106	,AY036118,Gm42418
6	85484269	ENSMUSG00000047013	Fbxo41	genic	2.64889	0.00313973	0.112921	0.216692	0.0866229	0.0490064	0.0439639	ENSMUSG00000047013	Fbxo41
15	74519449	ENSMUSG00000034730	Adgrb1	genic	1.69692	0.00314315	0.112921	0.0390652	0.0237007	0.0291508	0.0721672	ENSMUSG00000034730	Adgrb1
16	57391555	ENSMUSG00000043336	Filip1l	genic	3.53317	0.00314445	0.112921	0.55944	0.107223	0.138354	0.215392	ENSMUSG00000022748,ENSMUSG00000043336	Cmss1,Filip1l
17	39845940	ENSMUSG00000098178	Gm42418	promoter	1.48934	0.00315138	0.112953	0.196958	0.121583	0.065338	0.0408423	ENSMUSG00000097971,ENSMUSG00000098178	Gm26917,Gm42418
10	79637811	ENSMUSG00000020312	Shc2	promoter	1.19562	0.00315243	0.112953	0.0201746	0.0164938	0.00160573	0.00369022	ENSMUSG00000020312,ENSMUSG00000111977	Gm47163,Shc2
9	40456127	ENSMUSG00000040111	Gramd1b	genic	1.68957	0.00315662	0.112976	0.0309692	0.0277054	0.000519211	0.00155763	ENSMUSG00000040111	Gramd1b
13	107645502	NA	NA	intergenic	1.52427	0.00317342	0.113276	0.0476102	0.0386911	0.0117023	0.0154233	NA	NA
4	66404311	ENSMUSG00000028373	Astn2	promoter	2.48684	0.00317494	0.113276	0.156858	0.149573	0.0110708	0.0159477	ENSMUSG00000028373	Astn2
16	9995030	ENSMUSG00000059003	Grin2a	genic	2.30341	0.00318178	0.113276	0.156075	0.115784	0.0426956	0.0536848	ENSMUSG00000059003	Grin2a
17	39845623	ENSMUSG00000097971	Gm26917	promoter	2.56123	0.0031845	0.113276	0.680039	0.0750166	0.252223	0.220717	ENSMUSG00000097971,ENSMUSG00000098178	Gm26917,Gm42418
4	14930730	ENSMUSG00000086587	Gm11837	genic	1.62634	0.00318898	0.113276	0.051063	0.0392144	0.0094286	0.0104331	ENSMUSG00000086587	Gm11837
6	30958634	ENSMUSG00000073209	Klf14	promoter	3.18035	0.00318916	0.113276	0.244032	0.153966	0.0349774	0.0385834	ENSMUSG00000073209	Klf14
5	4756843	ENSMUSG00000044674	Fzd1	genic	1.9105	0.00318996	0.113276	0.0509379	0.0300397	0.00920909	0.0115597	ENSMUSG00000044674	Fzd1
3	5860709	NA	NA	intergenic	2.18193	0.00320714	0.113276	0.388409	0.089643	0.138103	0.176486	NA	NA
8	84012490	ENSMUSG00000074217	2210011C24Rik	promoter	1.93662	0.00320801	0.113276	0.0740126	0.0626556	0.0369242	0.0530635	ENSMUSG00000074217,ENSMUSG00000080665	2210011C24Rik,Mir1199
2	80832699	NA	NA	intergenic	1.63737	0.00321317	0.113276	0.0681493	0.0685125	0.0184749	0.0375302	NA	NA
3	30508663	ENSMUSG00000027684	Mecom	genic	1.96148	0.00322555	0.113276	0.0596449	0.0718571	0.00639414	0.0118504	ENSMUSG00000027684	Mecom
8	122336216	ENSMUSG00000049577	Zfpm1	genic	5.33281	0.00322808	0.113276	0.934368	0.0528258	0.417876	0.312996	ENSMUSG00000049577,ENSMUSG00000092329	Gm20388,Zfpm1
17	39845884	ENSMUSG00000098178	Gm42418	promoter	1.30763	0.00323263	0.113276	0.18141	0.09955	0.0732279	0.0564487	ENSMUSG00000097971,ENSMUSG00000098178	Gm26917,Gm42418
4	146932557	ENSMUSG00000093919	Gm20760	promoter	2.79824	0.00323385	0.113276	0.289249	0.132037	0.0582674	0.0532077	ENSMUSG00000093919,ENSMUSG00000096958	Gm20760,Gm26573
1	156204879	ENSMUSG00000015484	Fam163a	promoter	2.22515	0.00323456	0.113276	0.0655956	0.0808821	0.00207684	0.00623053	ENSMUSG00000015484	Fam163a
7	4119677	ENSMUSG00000086155	9430041J12Rik	promoter	1.31933	0.00324674	0.113276	0.0295347	0.0221123	0.00468766	0.00464391	ENSMUSG00000030428,ENSMUSG00000086155	9430041J12Rik,Ttyh1
18	11054327	ENSMUSG00000097222	1010001N08Rik	promoter	1.6658	0.00325259	0.113276	0.0366182	0.0424116	0.0011724	0.00315017	ENSMUSG00000005836,ENSMUSG00000097222	1010001N08Rik,Gata6
8	27085916	ENSMUSG00000031486	Adgra2	promoter	1.81119	0.00325506	0.113276	0.0771838	0.0857832	0.0139517	0.0161362	ENSMUSG00000031486	Adgra2
4	8911306	NA	NA	intergenic	1.77597	0.00325665	0.113276	0.053727	0.0443738	0.00602362	0.0145782	NA	NA
15	100696556	ENSMUSG00000090062	Galnt6os	genic	3.95674	0.00326659	0.113276	0.617914	0.16856	0.206434	0.187047	ENSMUSG00000037280,ENSMUSG00000090062	Galnt6,Galnt6os
2	178414023	ENSMUSG00000070476	Fam217b	promoter	2.44048	0.00326917	0.113276	0.0899056	0.0916287	0.010591	0.0170554	ENSMUSG00000049999,ENSMUSG00000070476	Fam217b,Ppp1r3d
2	98662795	ENSMUSG00000075015	Gm10801	genic	-2.29177	0.00327028	0.113276	0.532963	0.240305	0.854938	0.0669967	ENSMUSG00000075015	Gm10801
16	17797480	ENSMUSG00000012017	Scarf2	promoter	1.75284	0.00327243	0.113276	0.0917376	0.0676976	0.0357869	0.0465577	ENSMUSG00000012017	Scarf2
11	47988937	ENSMUSG00000020354	Sgcd	promoter	2.54056	0.00327357	0.113276	0.151823	0.150796	0.0209825	0.0249934	ENSMUSG00000020354	Sgcd
17	39843080	ENSMUSG00000097971	Gm26917	promoter	1.46367	0.00327774	0.113276	0.108568	0.0595289	0.0307198	0.0155239	ENSMUSG00000097971	Gm26917
1	10993609	ENSMUSG00000048960	Prex2	promoter	2.38571	0.00328168	0.113276	0.102119	0.0629887	0.0104746	0.0136893	ENSMUSG00000048960	Prex2
2	178414030	ENSMUSG00000070476	Fam217b	promoter	2.1143	0.00328207	0.113276	0.106407	0.08025	0.0199493	0.0161521	ENSMUSG00000049999,ENSMUSG00000070476	Fam217b,Ppp1r3d
9	35558414	ENSMUSG00000032103	Pus3	promoter	1.87264	0.00328394	0.113276	0.0647553	0.0621426	0.005075	0.00737781	ENSMUSG00000032101,ENSMUSG00000032103	Ddx25,Pus3
9	63142150	ENSMUSG00000022245	Skor1	genic	2.21316	0.00328443	0.113276	0.0742056	0.0766387	0.00737088	0.0176143	ENSMUSG00000022245	Skor1
11	119549563	ENSMUSG00000025582	Nptx1	promoter	1.45056	0.00328446	0.113276	0.0397135	0.0215318	0.0106926	0.0106646	ENSMUSG00000025582,ENSMUSG00000087675	Gm11762,Nptx1
12	20197029	ENSMUSG00000113964	Gm48667	promoter	1.60326	0.00328484	0.113276	0.0614512	0.0545911	0.0184428	0.0163234	ENSMUSG00000113964,ENSMUSG00000116736	,Gm48667
17	36231476	NA	NA	intergenic	2.20809	0.00328589	0.113276	0.161777	0.0992581	0.034115	0.0317829	NA	NA
5	119671331	ENSMUSG00000087516	Tbx3os1	genic	2.02152	0.00328629	0.113276	0.105417	0.0948067	0.0135169	0.0132907	ENSMUSG00000018604,ENSMUSG00000087516	Tbx3,Tbx3os1
7	139086109	ENSMUSG00000025478	Dpysl4	promoter	2.31634	0.00328896	0.113276	0.160942	0.0617041	0.0597953	0.0475585	ENSMUSG00000025478	Dpysl4
9	29412711	ENSMUSG00000059974	Ntm	genic	2.72299	0.00328933	0.113276	0.157945	0.153087	0.0139049	0.0210267	ENSMUSG00000059974	Ntm
12	8301922	ENSMUSG00000037660	Gdf7	promoter	1.74338	0.00329319	0.113287	0.0696365	0.111549	0.00591796	0.0119042	ENSMUSG00000037660	Gdf7
16	17147897	ENSMUSG00000022768	Ccdc116	promoter	2.01526	0.00330144	0.113363	0.165845	0.15193	0.0417583	0.0297615	ENSMUSG00000022768,ENSMUSG00000041774	Ccdc116,Ydjc
17	39845942	ENSMUSG00000098178	Gm42418	promoter	1.44676	0.00330564	0.113363	0.192616	0.121486	0.0637778	0.0441183	ENSMUSG00000097971,ENSMUSG00000098178	Gm26917,Gm42418
2	36091353	ENSMUSG00000026890	Lhx6	genic	2.38183	0.00330607	0.113363	0.113876	0.0798272	0.012816	0.0113539	ENSMUSG00000026890	Lhx6
1	171287909	ENSMUSG00000053483	Usp21	promoter	1.37679	0.0033197	0.113519	0.0252971	0.0172126	0.0022301	0.00475466	ENSMUSG00000053483	Usp21
11	77515839	ENSMUSG00000000686	Abhd15	promoter	1.99362	0.0033248	0.113519	0.142786	0.106469	0.0331807	0.0296982	ENSMUSG00000000686,ENSMUSG00000044328	Abhd15,Trp53i13
11	82387476	ENSMUSG00000020701	Tmem132e	promoter	1.4086	0.0033318	0.113519	0.0613814	0.0338593	0.0217871	0.0204773	ENSMUSG00000020701,ENSMUSG00000113710	Gm38577,Tmem132e
12	23189689	ENSMUSG00000113798	Gm47385	promoter	2.00222	0.00333683	0.113519	0.105689	0.0390475	0.0278523	0.0245275	ENSMUSG00000113798	Gm47385
14	69174715	ENSMUSG00000044186	Nkx2-6	genic	1.01568	0.00334146	0.113519	0.01242	0.00982948	0.00230839	0.00599273	ENSMUSG00000044186	Nkx2-6
11	46056242	ENSMUSG00000011256	Adam19	promoter	1.24959	0.00334166	0.113519	0.0193198	0.014982	0.00118734	0.00242626	ENSMUSG00000011256	Adam19
1	156204992	ENSMUSG00000015484	Fam163a	promoter	1.66374	0.00334203	0.113519	0.0284487	0.0278271	0.00156495	0.00469484	ENSMUSG00000015484	Fam163a
9	3018418	ENSMUSG00000097312	Gm26870	genic	0.885263	0.00334275	0.113519	0.859942	0.042717	0.746646	0.0615293	ENSMUSG00000095547,ENSMUSG00000097312	Gm10719,Gm26870
4	139821707	ENSMUSG00000028736	Pax7	genic	1.55409	0.00334379	0.113519	0.0999954	0.120795	0.0208844	0.0203725	ENSMUSG00000028736	Pax7
11	121830397	ENSMUSG00000039198	Ptchd3	promoter	3.6747	0.00334837	0.113519	0.436461	0.0914284	0.100562	0.116784	ENSMUSG00000039198,ENSMUSG00000085970	Gm15643,Ptchd3
17	39845598	ENSMUSG00000097971	Gm26917	promoter	3.27404	0.00334979	0.113519	0.505761	0.213384	0.105102	0.129503	ENSMUSG00000097971,ENSMUSG00000098178	Gm26917,Gm42418
7	40899140	ENSMUSG00000100600	A230077H06Rik	genic	2.46946	0.00335958	0.113554	0.146767	0.0957505	0.0245199	0.0268899	ENSMUSG00000039257,ENSMUSG00000100600	A230077H06Rik,Vstm2b
5	122049495	ENSMUSG00000087386	Gm15637	genic	1.82439	0.00336033	0.113554	0.0508015	0.0349433	0.0106688	0.0170378	ENSMUSG00000042589,ENSMUSG00000087386	Cux2,Gm15637
17	34672128	ENSMUSG00000033327	Tnxb	genic	3.75427	0.0033615	0.113554	0.658317	0.075181	0.21749	0.139993	ENSMUSG00000033327	Tnxb
19	24897525	NA	NA	intergenic	1.30904	0.00336545	0.113567	0.0278416	0.0259487	0.00408007	0.00822639	NA	NA
12	102555108	ENSMUSG00000021194	Chga	promoter	2.13003	0.00337163	0.113614	0.109522	0.0684787	0.0264396	0.0277378	ENSMUSG00000021194	Chga
5	35280911	ENSMUSG00000045318	Adra2c	genic	2.19868	0.00337397	0.113614	0.149071	0.0918803	0.0305031	0.0302986	ENSMUSG00000045318	Adra2c
17	24488451	ENSMUSG00000033597	Caskin1	promoter	1.25452	0.00338063	0.113681	0.0477296	0.035927	0.0212716	0.017164	ENSMUSG00000033597	Caskin1
17	39847942	ENSMUSG00000105361	AY036118	promoter	1.93759	0.0033831	0.113681	0.141322	0.069623	0.0347986	0.0258758	ENSMUSG00000098178,ENSMUSG00000105361,ENSMUSG00000106106	,AY036118,Gm42418
11	52765017	ENSMUSG00000036264	Fstl4	promoter	1.7999	0.00340252	0.114214	0.10497	0.0889516	0.0251593	0.0228583	ENSMUSG00000036264	Fstl4
14	104473179	NA	NA	intergenic	2.59967	0.00341859	0.114616	0.160181	0.0821819	0.0350486	0.0381079	NA	NA
17	39848533	ENSMUSG00000106106		promoter	1.24382	0.00342198	0.114616	0.122808	0.0572633	0.0423263	0.0217123	ENSMUSG00000098178,ENSMUSG00000105361,ENSMUSG00000106106	,AY036118,Gm42418
4	117926916	ENSMUSG00000028539	Artn	genic	2.49311	0.00342529	0.114616	0.106068	0.14027	0.0112379	0.025407	ENSMUSG00000028539	Artn
18	23310421	NA	NA	intergenic	2.07308	0.00343317	0.114759	0.0745166	0.0652533	0.00937074	0.0102462	NA	NA
17	39843073	ENSMUSG00000097971	Gm26917	promoter	1.34309	0.00343695	0.114765	0.128361	0.0710911	0.0428835	0.0228021	ENSMUSG00000097971	Gm26917
5	41763692	ENSMUSG00000049691	Nkx3-2	genic	1.98006	0.00344688	0.114833	0.194768	0.146138	0.0731016	0.046795	ENSMUSG00000049691	Nkx3-2
17	56124108	ENSMUSG00000001227	Sema6b	genic	0.943932	0.00344953	0.114833	0.48026	0.110948	0.32944	0.131434	ENSMUSG00000001227	Sema6b
2	164971053	ENSMUSG00000017740	Slc12a5	genic	2.11721	0.00345108	0.114833	0.0943706	0.0971509	0.0107136	0.0178912	ENSMUSG00000017740	Slc12a5
17	85621608	ENSMUSG00000038805	Six3	promoter	1.92529	0.0034536	0.114833	0.115755	0.110326	0.0157806	0.0155399	ENSMUSG00000038805,ENSMUSG00000099635	Gm28528,Six3
10	79755115	ENSMUSG00000020327	Fgf22	promoter	2.34937	0.00345698	0.114833	0.0935363	0.0997456	0.00823057	0.011605	ENSMUSG00000020327	Fgf22
7	25380041	ENSMUSG00000053714	4732471J01Rik	genic	2.44902	0.00347258	0.115231	0.134513	0.1068	0.0263901	0.031096	ENSMUSG00000003123,ENSMUSG00000053714	4732471J01Rik,Lipe
9	71650301	ENSMUSG00000032232	Cgnl1	genic	-3.05753	0.00349019	0.115695	0.556553	0.243264	0.872595	0.142104	ENSMUSG00000032232	Cgnl1
7	73409343	ENSMUSG00000070509	Rgma	genic	3.90135	0.00350344	0.116008	0.556722	0.148579	0.110253	0.115011	ENSMUSG00000070509	Rgma
X	102644072	ENSMUSG00000034055	Phka1	promoter	2.72413	0.0035069	0.116008	0.118573	0.0603185	0.0116311	0.0245311	ENSMUSG00000034055	Phka1
8	88627786	ENSMUSG00000031662	Snx20	genic	1.35923	0.00352725	0.11656	0.0469373	0.0364376	0.0132638	0.0191108	ENSMUSG00000031662	Snx20
2	93642856	ENSMUSG00000040310	Alx4	promoter	1.78895	0.0035413	0.116869	0.0734088	0.0385022	0.0142595	0.0213154	ENSMUSG00000040310	Alx4
11	102145963	ENSMUSG00000087339	Gm11586	promoter	1.64091	0.0035567	0.116869	0.0997284	0.0531966	0.0382048	0.0350843	ENSMUSG00000048217,ENSMUSG00000087339	Gm11586,Nags
3	29082778	ENSMUSG00000063600	Egfem1	genic	2.6723	0.0035607	0.116869	0.292101	0.148853	0.0648635	0.0583706	ENSMUSG00000063600	Egfem1
16	57391539	ENSMUSG00000043336	Filip1l	genic	3.19948	0.00356113	0.116869	0.645766	0.0687385	0.189016	0.254431	ENSMUSG00000022748,ENSMUSG00000043336	Cmss1,Filip1l
2	32083786	ENSMUSG00000050592	Fam78a	genic	1.71382	0.0035638	0.116869	0.0336557	0.0316446	0.00201308	0.00399716	ENSMUSG00000050592	Fam78a
9	118606774	ENSMUSG00000039115	Itga9	promoter	1.66848	0.00356421	0.116869	0.046097	0.0527921	0.0043528	0.00709376	ENSMUSG00000039115	Itga9
1	171287900	ENSMUSG00000053483	Usp21	promoter	1.38273	0.00357931	0.116869	0.0258114	0.0181093	0.00222772	0.00475222	ENSMUSG00000053483	Usp21
7	65156294	ENSMUSG00000030518	Fam189a1	promoter	2.4365	0.00357972	0.116869	0.100719	0.0532748	0.024265	0.0279046	ENSMUSG00000030518	Fam189a1
8	106606856	ENSMUSG00000000303	Cdh1	genic	2.71618	0.00358221	0.116869	0.341057	0.163807	0.0727669	0.0374474	ENSMUSG00000000303	Cdh1
4	101496429	ENSMUSG00000028528	Dnajc6	promoter	1.46012	0.00358701	0.116869	0.0271799	0.0152922	0.00244466	0.00485436	ENSMUSG00000028528	Dnajc6
11	115258244	ENSMUSG00000020734	Grin2c	genic	2.23854	0.00359096	0.116869	0.214112	0.181054	0.0613399	0.043872	ENSMUSG00000020734	Grin2c
16	57391552	ENSMUSG00000043336	Filip1l	genic	3.59135	0.00359211	0.116869	0.573504	0.115661	0.139547	0.227791	ENSMUSG00000022748,ENSMUSG00000043336	Cmss1,Filip1l
11	119549635	ENSMUSG00000025582	Nptx1	promoter	1.18297	0.00359526	0.116869	0.037481	0.0327524	0.0264544	0.0471182	ENSMUSG00000025582,ENSMUSG00000087675	Gm11762,Nptx1
X	102644115	ENSMUSG00000034055	Phka1	promoter	2.93072	0.00359668	0.116869	0.19167	0.0847236	0.0312988	0.0601149	ENSMUSG00000034055	Phka1
1	171287912	ENSMUSG00000053483	Usp21	promoter	1.31806	0.00360171	0.116869	0.0249067	0.0173087	0.00259083	0.00522399	ENSMUSG00000053483	Usp21
1	6441374	ENSMUSG00000103845	Gm19026	promoter	2.38634	0.00360182	0.116869	0.11161	0.0719792	0.0191752	0.0410354	ENSMUSG00000103845	Gm19026
19	41385035	ENSMUSG00000025017	Pik3ap1	promoter	1.63745	0.00360212	0.116869	0.0329754	0.0300962	0.00164868	0.00208783	ENSMUSG00000025017	Pik3ap1
19	10422791	ENSMUSG00000024743	Syt7	genic	2.88358	0.00360258	0.116869	0.275154	0.165723	0.0625841	0.0465127	ENSMUSG00000024743	Syt7
17	7827171	ENSMUSG00000071984	Fndc1	promoter	1.76205	0.00360766	0.116915	0.0423573	0.0431853	0.00254365	0.00763094	ENSMUSG00000071984	Fndc1
1	157458573	ENSMUSG00000033488	Cryzl2	promoter	2.87008	0.00362254	0.117278	0.40971	0.193893	0.0978576	0.0918231	ENSMUSG00000033488	Cryzl2
16	85550190	ENSMUSG00000041134	Cyyr1	genic	3.58269	0.00363545	0.117542	0.354583	0.226477	0.0561753	0.0670469	ENSMUSG00000041134	Cyyr1
11	115436154	NA	NA	intergenic	3.22186	0.00363806	0.117542	0.394023	0.129582	0.124708	0.0942212	NA	NA
9	57836676	ENSMUSG00000004661	Arid3b	promoter	2.25205	0.00364654	0.117697	0.111825	0.0669666	0.0139526	0.0202812	ENSMUSG00000004661	Arid3b
GL456378.1	27975	NA	NA	intergenic	2.57357	0.00365159	0.117741	0.158784	0.103451	0.0247623	0.0198351	NA	NA
8	70088191	ENSMUSG00000007594	Hapln4	genic	2.84671	0.00365576	0.117756	0.221352	0.152632	0.0307302	0.0334037	ENSMUSG00000007594	Hapln4
17	39845550	ENSMUSG00000097971	Gm26917	promoter	2.18188	0.00366838	0.118043	0.418929	0.118647	0.134144	0.138067	ENSMUSG00000097971,ENSMUSG00000098178	Gm26917,Gm42418
10	79637617	ENSMUSG00000020312	Shc2	promoter	1.99395	0.00367568	0.118118	0.114538	0.112293	0.0407199	0.0433967	ENSMUSG00000020312,ENSMUSG00000111977	Gm47163,Shc2
19	50678656	ENSMUSG00000097446	Gm26629	promoter	2.22007	0.00367823	0.118118	0.071331	0.0759818	0.00369873	0.00662323	ENSMUSG00000043531,ENSMUSG00000097446	Gm26629,Sorcs1
17	85618258	ENSMUSG00000038805	Six3	promoter	1.78297	0.00368183	0.118118	0.0801601	0.0707698	0.024834	0.0242488	ENSMUSG00000038805,ENSMUSG00000093460,ENSMUSG00000098920,ENSMUSG00000099332	Gm27427,Gm27502,Six3,Six3os1
6	72234822	ENSMUSG00000037621	Atoh8	genic	1.33374	0.00369223	0.118238	0.0465449	0.0393002	0.0154438	0.020897	ENSMUSG00000037621	Atoh8
2	93642861	ENSMUSG00000040310	Alx4	promoter	1.75023	0.00370041	0.118238	0.0378935	0.0273416	0.00547248	0.0100859	ENSMUSG00000040310	Alx4
17	39846018	ENSMUSG00000098178	Gm42418	promoter	1.48097	0.00370618	0.118238	0.298649	0.142892	0.109026	0.0520199	ENSMUSG00000097971,ENSMUSG00000098178	Gm26917,Gm42418
15	27681330	ENSMUSG00000056069	Otulinl	promoter	1.52185	0.0037067	0.118238	0.053614	0.0624002	0.00803333	0.0116806	ENSMUSG00000056069	Otulinl
5	115398693	ENSMUSG00000087292	Gm13832	genic	2.39182	0.00370689	0.118238	0.156972	0.108093	0.0407744	0.0318656	ENSMUSG00000087292	Gm13832
15	94404582	ENSMUSG00000022449	Adamts20	genic	2.30545	0.00370779	0.118238	0.152375	0.108457	0.0254894	0.0237355	ENSMUSG00000022449	Adamts20
13	10360589	ENSMUSG00000097009	Gm26861	promoter	2.24113	0.00371909	0.118361	0.0742998	0.0724153	0.0039968	0.0119904	ENSMUSG00000046159,ENSMUSG00000097009	Chrm3,Gm26861
6	24955678	ENSMUSG00000048022	Tmem229a	genic	1.67434	0.00371909	0.118361	0.08262	0.0942559	0.0268035	0.0342185	ENSMUSG00000048022	Tmem229a
1	184882959	ENSMUSG00000039349	C130074G19Rik	promoter	1.60842	0.00372597	0.118462	0.066149	0.0786449	0.0135821	0.0270117	ENSMUSG00000039349	C130074G19Rik
18	58209611	ENSMUSG00000024598	Fbn2	promoter	1.58724	0.00373186	0.118531	0.0410381	0.0315466	0.0304475	0.0757148	ENSMUSG00000024598,ENSMUSG00000097618	Fbn2,Gm26507
5	128432504	ENSMUSG00000034310	Tmem132d	genic	2.15055	0.00374571	0.118769	0.223018	0.178118	0.0798355	0.0710816	ENSMUSG00000034310	Tmem132d
4	21931455	ENSMUSG00000028246	Faxc	promoter	0.928331	0.0037468	0.118769	0.00976075	0.00619609	0	0	ENSMUSG00000028246	Faxc
17	39848522	ENSMUSG00000106106		promoter	1.50734	0.00375678	0.118797	0.144529	0.0756474	0.0473678	0.0313586	ENSMUSG00000098178,ENSMUSG00000105361,ENSMUSG00000106106	,AY036118,Gm42418
17	39843113	ENSMUSG00000097971	Gm26917	promoter	1.63704	0.0037611	0.118797	0.101935	0.0612232	0.023044	0.0149099	ENSMUSG00000097971	Gm26917
15	76518727	ENSMUSG00000048385	Scrt1	genic	-2.46402	0.00376437	0.118797	0.00321027	0.00849358	0.0700725	0.0718355	ENSMUSG00000048385	Scrt1
12	23189648	ENSMUSG00000113798	Gm47385	promoter	1.4811	0.0037669	0.118797	0.129991	0.0743462	0.0506873	0.0275726	ENSMUSG00000113798	Gm47385
17	39848495	ENSMUSG00000098178	Gm42418	promoter	1.24029	0.00377372	0.118797	0.100786	0.0647406	0.0327106	0.0138035	ENSMUSG00000098178,ENSMUSG00000105361,ENSMUSG00000106106	,AY036118,Gm42418
GL456378.1	27871	NA	NA	intergenic	3.38559	0.00377875	0.118797	0.405486	0.111622	0.0922394	0.0592232	NA	NA
3	59006359	ENSMUSG00000105945	Gm43570	promoter	0.883517	0.00378219	0.118797	0.0113015	0.0101016	0.000703235	0.0021097	ENSMUSG00000056476,ENSMUSG00000105945	Gm43570,Med12l
7	25306106	ENSMUSG00000043843	Tmem145	promoter	1.19692	0.00378338	0.118797	0.0193112	0.0185645	0.00205718	0.00360853	ENSMUSG00000043843	Tmem145
2	28912091	ENSMUSG00000026805	Barhl1	genic	3.31901	0.00378373	0.118797	0.372797	0.219051	0.0747081	0.0520285	ENSMUSG00000026805	Barhl1
17	39843727	ENSMUSG00000097971	Gm26917	genic	1.5216	0.00378575	0.118797	0.122058	0.0561205	0.0397223	0.0303608	ENSMUSG00000097971	Gm26917
X	161908392	ENSMUSG00000059493	Nhs	promoter	2.698	0.00379016	0.118797	0.254507	0.0816911	0.0630776	0.0833042	ENSMUSG00000059493,ENSMUSG00000087571	Gm15202,Nhs
6	84008941	ENSMUSG00000107682	Gm33024	promoter	2.37703	0.00379308	0.118797	0.222737	0.151827	0.065848	0.0428768	ENSMUSG00000033788,ENSMUSG00000107682	Dysf,Gm33024
17	39844988	ENSMUSG00000097971	Gm26917	promoter	3.44542	0.00379613	0.118797	0.555836	0.101248	0.177964	0.1263	ENSMUSG00000097971,ENSMUSG00000098178	Gm26917,Gm42418
8	70088378	ENSMUSG00000007594	Hapln4	genic	1.39794	0.00381267	0.11893	0.0762784	0.0360438	0.0316608	0.032466	ENSMUSG00000007594	Hapln4
17	50509256	ENSMUSG00000038910	Plcl2	promoter	1.18294	0.00381539	0.11893	0.0147327	0.0112656	0	0	ENSMUSG00000038910	Plcl2
5	15934786	ENSMUSG00000096936	Gm3510	promoter	1.72853	0.00381766	0.11893	0.04324	0.0462986	0.00229095	0.00687285	ENSMUSG00000040118,ENSMUSG00000096936	Cacna2d1,Gm3510
9	120303865	ENSMUSG00000041794	Myrip	genic	1.42217	0.00381802	0.11893	0.0215212	0.0237146	0	0	ENSMUSG00000041794	Myrip
8	70862963	ENSMUSG00000020887	A230052G05Rik	promoter	1.2453	0.0038237	0.11893	0.0330226	0.0264453	0.00948096	0.0133854	ENSMUSG00000002908,ENSMUSG00000020887	A230052G05Rik,Kcnn1
X	12160128	ENSMUSG00000040363	Bcor	genic	2.69494	0.00382483	0.11893	0.202417	0.0522504	0.0535662	0.0483869	ENSMUSG00000040363	Bcor
8	84937256	ENSMUSG00000053693	Mast1	promoter	2.92029	0.00382713	0.11893	0.19548	0.117646	0.0334894	0.0272301	ENSMUSG00000053693	Mast1
11	119547557	ENSMUSG00000087675	Gm11762	promoter	1.24159	0.00383021	0.11893	0.0161751	0.0135306	0	0	ENSMUSG00000025582,ENSMUSG00000087675	Gm11762,Nptx1
X	161908908	ENSMUSG00000059493	Nhs	genic	2.64148	0.003839	0.119088	0.238426	0.0926715	0.0524355	0.0632075	ENSMUSG00000059493	Nhs
17	85623810	ENSMUSG00000038805	Six3	genic	2.11447	0.0038448	0.119151	0.183423	0.115643	0.0647254	0.0679351	ENSMUSG00000038805	Six3
10	52691017	ENSMUSG00000038602	Slc35f1	promoter	2.28964	0.00385148	0.119242	0.125362	0.0728447	0.0282065	0.0380528	ENSMUSG00000038602	Slc35f1
2	168050584	NA	NA	intergenic	0.930596	0.00385975	0.119268	0.0136699	0.0072294	0.00196966	0.00447749	NA	NA
18	3507334	ENSMUSG00000024232	Bambi	promoter	1.52858	0.00386111	0.119268	0.0523553	0.0565093	0.0108578	0.0104351	ENSMUSG00000024232	Bambi
18	76846927	NA	NA	intergenic	2.06109	0.00386787	0.119268	0.0829784	0.0744097	0.0119986	0.0125589	NA	NA
11	3629331	ENSMUSG00000084310	Gm11950	genic	2.9688	0.00387508	0.119268	0.221523	0.199255	0.0294325	0.0332512	ENSMUSG00000084310	Gm11950
11	109011820	NA	NA	intergenic	1.67833	0.00387769	0.119268	0.18342	0.0708049	0.0673309	0.0464512	NA	NA
3	63899144	ENSMUSG00000036834	Plch1	promoter	1.40794	0.00387781	0.119268	0.0228323	0.0221788	0.00193943	0.0047671	ENSMUSG00000036834	Plch1
4	14930735	ENSMUSG00000086587	Gm11837	genic	1.35055	0.00387848	0.119268	0.0210851	0.0239576	0.000216591	0.000649773	ENSMUSG00000086587	Gm11837
17	39846109	ENSMUSG00000098178	Gm42418	promoter	1.08874	0.00389959	0.119695	0.285366	0.0881696	0.139814	0.0572743	ENSMUSG00000097971,ENSMUSG00000098178	Gm26917,Gm42418
5	35280947	ENSMUSG00000045318	Adra2c	genic	2.34687	0.00390332	0.119695	0.219363	0.117943	0.0572067	0.0483558	ENSMUSG00000045318	Adra2c
2	151970834	ENSMUSG00000027459	Fam110a	genic	-2.3529	0.00390477	0.119695	0.0692771	0.0346537	0.265572	0.211353	ENSMUSG00000027459	Fam110a
18	11054609	ENSMUSG00000005836	Gata6	genic	2.11647	0.00391053	0.119695	0.0763476	0.0754295	0.00961679	0.0148278	ENSMUSG00000005836	Gata6
2	180103647	ENSMUSG00000039059	Hrh3	genic	1.56101	0.00391113	0.119695	0.0524236	0.0797434	0.00426522	0.00775604	ENSMUSG00000039059	Hrh3
6	145048712	ENSMUSG00000097419	Gm26666	genic	2.09563	0.00392209	0.119712	0.18425	0.140733	0.0423703	0.0316131	ENSMUSG00000030268,ENSMUSG00000097419	Bcat1,Gm26666
10	13090920	ENSMUSG00000019817	Plagl1	genic	2.97433	0.00392295	0.119712	0.254526	0.0810161	0.0750955	0.119747	ENSMUSG00000019817	Plagl1
17	32396642	ENSMUSG00000052142	Rasal3	genic	2.11179	0.00392295	0.119712	0.121655	0.0631357	0.0282898	0.0299036	ENSMUSG00000052142	Rasal3
7	71705678	ENSMUSG00000109388	Gm44688	promoter	2.07723	0.00392986	0.119808	0.133393	0.0814915	0.0329351	0.038044	ENSMUSG00000109388	Gm44688
13	92426901	ENSMUSG00000045034	Ankrd34b	promoter	1.20011	0.00393698	0.119811	0.0170366	0.013018	0.00392011	0.00965223	ENSMUSG00000045034,ENSMUSG00000090907	Ankrd34b,C030017D09Rik
17	85623859	ENSMUSG00000038805	Six3	genic	2.23496	0.00394127	0.119811	0.166767	0.0936675	0.0433796	0.0438548	ENSMUSG00000038805	Six3
8	84012478	ENSMUSG00000074217	2210011C24Rik	promoter	1.88072	0.00394906	0.119811	0.0824707	0.110446	0.00841837	0.0112108	ENSMUSG00000074217,ENSMUSG00000080665	2210011C24Rik,Mir1199
9	63142415	ENSMUSG00000022245	Skor1	genic	1.84599	0.00395006	0.119811	0.1187	0.0976936	0.0276222	0.021442	ENSMUSG00000022245	Skor1
11	47988941	ENSMUSG00000020354	Sgcd	promoter	1.80063	0.00395591	0.119811	0.0553856	0.0433568	0.00551437	0.00902371	ENSMUSG00000020354	Sgcd
18	53464882	ENSMUSG00000069378	Prdm6	promoter	1.68696	0.00395713	0.119811	0.0648213	0.056872	0.0124174	0.0151186	ENSMUSG00000069378	Prdm6
17	80373281	ENSMUSG00000054901	Arhgef33	promoter	1.44695	0.00395857	0.119811	0.0348649	0.030101	0.00471399	0.00748159	ENSMUSG00000054901,ENSMUSG00000066938	Arhgef33,Gm10190
11	70351961	ENSMUSG00000018924	Alox15	promoter	1.96173	0.00396	0.119811	0.110357	0.0881545	0.0205586	0.0270959	ENSMUSG00000018924	Alox15
GL456378.1	27501	NA	NA	intergenic	2.1897	0.00396445	0.119832	0.298901	0.0894962	0.0912022	0.0499032	NA	NA
7	139894970	ENSMUSG00000066129	Kndc1	promoter	1.90017	0.00397743	0.11996	0.077814	0.0698603	0.0123454	0.0146635	ENSMUSG00000066129	Kndc1
10	13090968	ENSMUSG00000019817	Plagl1	genic	2.96538	0.00397921	0.11996	0.259891	0.105478	0.0726039	0.113163	ENSMUSG00000019817	Plagl1
9	89908707	ENSMUSG00000032356	Rasgrf1	promoter	1.95442	0.00397998	0.11996	0.0406022	0.0400918	0.0105981	0.0272688	ENSMUSG00000032356	Rasgrf1
12	118849624	ENSMUSG00000048562	Sp8	genic	2.05747	0.00398681	0.120052	0.135748	0.0969881	0.0394081	0.0509545	ENSMUSG00000048562	Sp8
17	50190249	ENSMUSG00000039316	Rftn1	promoter	2.06533	0.00399535	0.120161	0.0482535	0.0342632	0.000745712	0.00223714	ENSMUSG00000039316	Rftn1
14	34820435	ENSMUSG00000041078	Grid1	promoter	1.61718	0.00400316	0.120161	0.0418443	0.0409007	0.00361558	0.00661138	ENSMUSG00000041078	Grid1
16	94125730	ENSMUSG00000062713	Sim2	genic	1.24358	0.00400768	0.120161	0.0163396	0.0140616	0	0	ENSMUSG00000062713	Sim2
9	82830126	ENSMUSG00000032251	Irak1bp1	genic	1.50879	0.00400836	0.120161	0.0241444	0.0256708	0	0	ENSMUSG00000032251	Irak1bp1
7	141061173	ENSMUSG00000055629	B4galnt4	promoter	1.20567	0.00401109	0.120161	0.0186167	0.0133443	0.00364991	0.0071724	ENSMUSG00000055629	B4galnt4
17	69969463	ENSMUSG00000003279	Dlgap1	promoter	2.26762	0.00401302	0.120161	0.0974856	0.113571	0.0111566	0.0114203	ENSMUSG00000003279	Dlgap1
15	95654614	ENSMUSG00000045608	Dbx2	genic	2.39673	0.00402204	0.120318	0.336269	0.15556	0.11412	0.0624278	ENSMUSG00000045608	Dbx2
18	16808370	ENSMUSG00000024304	Cdh2	genic	1.93222	0.00403782	0.120625	0.0618422	0.056725	0.0110393	0.0183289	ENSMUSG00000024304	Cdh2
17	39847925	ENSMUSG00000105361	AY036118	promoter	2.50738	0.00404125	0.120625	0.376825	0.310029	0.190302	0.268461	ENSMUSG00000098178,ENSMUSG00000105361,ENSMUSG00000106106	,AY036118,Gm42418
17	39848770	ENSMUSG00000106106		promoter	1.43256	0.00404365	0.120625	0.163531	0.101662	0.0827021	0.0768563	ENSMUSG00000098178,ENSMUSG00000105361,ENSMUSG00000106106	,AY036118,Gm42418
2	28206299	ENSMUSG00000026833	Olfm1	genic	1.61817	0.00404855	0.120658	0.083053	0.0882765	0.0178002	0.0293531	ENSMUSG00000026833	Olfm1
3	5860686	NA	NA	intergenic	2.72857	0.0040625	0.120961	0.463966	0.173162	0.124588	0.141782	NA	NA
17	39848508	ENSMUSG00000105361	AY036118	promoter	1.65063	0.00407	0.121071	0.0951647	0.0741049	0.0203686	0.010273	ENSMUSG00000098178,ENSMUSG00000105361,ENSMUSG00000106106	,AY036118,Gm42418
10	79921862	ENSMUSG00000035781	R3hdm4	promoter	3.25918	0.00407906	0.121228	0.366037	0.137279	0.136567	0.152857	ENSMUSG00000035773,ENSMUSG00000035781	Kiss1r,R3hdm4
8	25240776	ENSMUSG00000065954	Tacc1	genic	3.22391	0.00409245	0.121435	0.152479	0.198546	0.000768399	0.00115766	ENSMUSG00000065954	Tacc1
7	65156731	ENSMUSG00000030518	Fam189a1	promoter	1.93129	0.00409366	0.121435	0.109098	0.109389	0.0275874	0.0304556	ENSMUSG00000030518	Fam189a1
14	119137740	ENSMUSG00000053465	Hs6st3	promoter	1.85872	0.00411447	0.121646	0.0590728	0.0797604	0.0171336	0.0407878	ENSMUSG00000053465	Hs6st3
17	39844775	ENSMUSG00000097971	Gm26917	genic	1.77566	0.00411824	0.121646	0.119702	0.0627239	0.0280345	0.0224546	ENSMUSG00000097971	Gm26917
6	147099606	ENSMUSG00000040102	Klhl42	genic	3.83529	0.00411867	0.121646	0.566571	0.164227	0.134318	0.160516	ENSMUSG00000040102	Klhl42
10	26078239	ENSMUSG00000039098	Gm9767	promoter	1.74154	0.0041213	0.121646	0.10854	0.127654	0.0370972	0.0510424	ENSMUSG00000039098,ENSMUSG00000049420	Gm9767,Tmem200a
3	28781360	ENSMUSG00000091329	1700112D23Rik	promoter	1.56051	0.00412269	0.121646	0.0281635	0.0295813	0.000427829	0.000853706	ENSMUSG00000050192,ENSMUSG00000091329	1700112D23Rik,Eif5a2
1	184882939	ENSMUSG00000039349	C130074G19Rik	promoter	2.39847	0.00412367	0.121646	0.10665	0.129646	0.00553241	0.0106979	ENSMUSG00000039349	C130074G19Rik
10	84760530	ENSMUSG00000020037	Rfx4	genic	2.97744	0.00414632	0.122107	0.310216	0.151931	0.0728071	0.0676431	ENSMUSG00000020037	Rfx4
11	3762100	ENSMUSG00000020435	Osbp2	genic	1.95842	0.00414694	0.122107	0.0546524	0.0862621	0.00254653	0.00556487	ENSMUSG00000020435	Osbp2
10	79637638	ENSMUSG00000020312	Shc2	promoter	1.1343	0.0041576	0.122308	0.015555	0.0125695	0.00100734	0.00214991	ENSMUSG00000020312,ENSMUSG00000111977	Gm47163,Shc2
1	38836406	ENSMUSG00000048814	Lonrf2	promoter	1.78284	0.00416552	0.122389	0.0405052	0.0335541	0.00509055	0.00995521	ENSMUSG00000048814	Lonrf2
17	39845859	ENSMUSG00000098178	Gm42418	promoter	1.51849	0.00417157	0.122389	0.105321	0.0672774	0.02709	0.0139372	ENSMUSG00000097971,ENSMUSG00000098178	Gm26917,Gm42418
16	94125728	ENSMUSG00000062713	Sim2	genic	1.16346	0.00417331	0.122389	0.018662	0.0133067	0.00205761	0.00617284	ENSMUSG00000062713	Sim2
3	141465857	ENSMUSG00000059921	Unc5c	promoter	1.67721	0.00418255	0.122389	0.0669535	0.0438539	0.0317431	0.042271	ENSMUSG00000059921,ENSMUSG00000089737	Gm15688,Unc5c
5	34288121	ENSMUSG00000037224	Zfyve28	promoter	2.55676	0.00418967	0.122389	0.137436	0.180956	0.011267	0.0149403	ENSMUSG00000037224,ENSMUSG00000109572	Cfap99,Zfyve28
GL456378.1	27529	NA	NA	intergenic	2.38441	0.00419435	0.122389	0.296343	0.0675169	0.0841222	0.0514399	NA	NA
9	21937140	ENSMUSG00000040563	Plppr2	promoter	1.56242	0.00419813	0.122389	0.0433319	0.0364859	0.0193072	0.0361244	ENSMUSG00000040563	Plppr2
GL456378.1	27874	NA	NA	intergenic	2.52368	0.0042009	0.122389	0.366577	0.0947808	0.0961738	0.0714599	NA	NA
1	166254097	ENSMUSG00000040612	Ildr2	promoter	1.29298	0.00420564	0.122389	0.0207299	0.0235271	0.000439961	0.00104946	ENSMUSG00000040612	Ildr2
18	84720373	ENSMUSG00000047992	Fam69c	promoter	1.54915	0.0042082	0.122389	0.0343953	0.0360235	0.00198413	0.00595238	ENSMUSG00000047992,ENSMUSG00000089760	D030046N08Rik,Fam69c
8	3393098	ENSMUSG00000004568	Arhgef18	promoter	1.23361	0.00421043	0.122389	0.0178072	0.0138692	0.000838873	0.00166497	ENSMUSG00000004568	Arhgef18
17	69075714	ENSMUSG00000024044	Epb41l3	promoter	2.3267	0.00421111	0.122389	0.123226	0.109211	0.0177167	0.0257629	ENSMUSG00000024044	Epb41l3
12	49401506	ENSMUSG00000104861	3110039M20Rik	genic	1.90566	0.00421301	0.122389	0.0802686	0.0618892	0.0156222	0.019909	ENSMUSG00000104861	3110039M20Rik
15	79163825	ENSMUSG00000033006	Sox10	genic	1.38577	0.00421649	0.122389	0.0575037	0.0647303	0.0243661	0.0255845	ENSMUSG00000033006	Sox10
9	87730224	ENSMUSG00000103710	D030062O11Rik	genic	1.71098	0.00421792	0.122389	0.0336599	0.0306267	0.00107354	0.00322061	ENSMUSG00000032419,ENSMUSG00000103710	D030062O11Rik,Tbx18
12	112802735	NA	NA	intergenic	3.08128	0.00422971	0.122456	0.400499	0.118719	0.112845	0.122443	NA	NA
17	87797323	ENSMUSG00000050138	Kcnk12	genic	1.72151	0.00422991	0.122456	0.0427084	0.0419392	0.00357182	0.00625711	ENSMUSG00000050138	Kcnk12
17	69075695	ENSMUSG00000024044	Epb41l3	promoter	1.92351	0.00423264	0.122456	0.0729654	0.0842609	0.00877406	0.0114764	ENSMUSG00000024044	Epb41l3
3	89316522	ENSMUSG00000086389	Gm15998	genic	2.56276	0.0042376	0.122456	0.124788	0.111521	0.00933631	0.0122257	ENSMUSG00000028039,ENSMUSG00000086389	Efna3,Gm15998
5	135623246	NA	NA	intergenic	3.99959	0.00424997	0.122456	0.660063	0.285478	0.125626	0.0888306	NA	NA
4	3678489	ENSMUSG00000097860	Gm26857	promoter	1.33689	0.00425388	0.122456	0.033299	0.0374831	0.00497845	0.00665839	ENSMUSG00000042228,ENSMUSG00000097860	Gm26857,Lyn
2	178119400	ENSMUSG00000027525	Phactr3	promoter	1.57535	0.00425481	0.122456	0.0493625	0.0338977	0.0147379	0.0186439	ENSMUSG00000027525	Phactr3
8	84736174	ENSMUSG00000001911	Nfix	genic	2.93048	0.00425924	0.122456	0.656556	0.0740919	0.23916	0.179496	ENSMUSG00000001911	Nfix
7	57509682	ENSMUSG00000055078	Gabra5	promoter	3.69935	0.00425935	0.122456	0.236286	0.176039	0.025597	0.0347294	ENSMUSG00000033676,ENSMUSG00000055078	Gabra5,Gabrb3
15	83251549	ENSMUSG00000047878	A4galt	promoter	1.49774	0.00426227	0.122456	0.050824	0.0503807	0.0198828	0.0230586	ENSMUSG00000047878	A4galt
17	39845578	ENSMUSG00000098178	Gm42418	promoter	1.58846	0.00426249	0.122456	0.146523	0.0734518	0.0458964	0.0511038	ENSMUSG00000097971,ENSMUSG00000098178	Gm26917,Gm42418
GL456378.1	27859	NA	NA	intergenic	2.47438	0.0042888	0.122895	0.394339	0.0790114	0.127152	0.069865	NA	NA
19	41385045	ENSMUSG00000025017	Pik3ap1	promoter	1.32089	0.00429054	0.122895	0.0217395	0.0189917	0.003468	0.00768845	ENSMUSG00000025017	Pik3ap1
15	102954814	ENSMUSG00000001656	Hoxc11	promoter	1.2897	0.00429452	0.122895	0.0410165	0.0323734	0.0131193	0.0158937	ENSMUSG00000001656	Hoxc11
6	24955715	ENSMUSG00000048022	Tmem229a	genic	2.09215	0.00430347	0.122895	0.0876756	0.0750732	0.0170622	0.0208194	ENSMUSG00000048022	Tmem229a
15	85600058	NA	NA	intergenic	1.98792	0.00430355	0.122895	0.183324	0.106565	0.0549828	0.0534368	NA	NA
12	23314957	ENSMUSG00000092465	Gm20472	promoter	2.4523	0.00430382	0.122895	0.398957	0.0845182	0.122708	0.0741086	ENSMUSG00000092465	Gm20472
14	19417321	ENSMUSG00000095280	Gm21738	genic	1.01864	0.00430624	0.122895	0.699318	0.077417	0.549447	0.0402751	ENSMUSG00000095280	Gm21738
X	102644087	ENSMUSG00000034055	Phka1	promoter	2.72547	0.00431146	0.122895	0.129523	0.0741584	0.0173915	0.0304061	ENSMUSG00000034055	Phka1
12	86882293	ENSMUSG00000034168	Irf2bpl	genic	1.59982	0.00431243	0.122895	0.0356356	0.0347231	0.0235566	0.0620108	ENSMUSG00000034168	Irf2bpl
11	81153519	ENSMUSG00000020704	Asic2	genic	1.95841	0.00431722	0.122921	0.0537579	0.0318166	0.0105358	0.010759	ENSMUSG00000020704	Asic2
4	45826862	ENSMUSG00000035551	Igfbpl1	promoter	1.77887	0.00432429	0.123013	0.0783469	0.0836997	0.0207857	0.0288244	ENSMUSG00000035551	Igfbpl1
17	39846615	ENSMUSG00000098178	Gm42418	promoter	1.5915	0.00433121	0.1231	0.505975	0.182559	0.260756	0.208388	ENSMUSG00000098178,ENSMUSG00000106106	,Gm42418
17	39845700	ENSMUSG00000098178	Gm42418	promoter	1.18545	0.00435665	0.123482	0.0349625	0.0181288	0.00950396	0.00803657	ENSMUSG00000097971,ENSMUSG00000098178	Gm26917,Gm42418
10	62887220	ENSMUSG00000047146	Tet1	genic	2.05714	0.00435868	0.123482	0.0868627	0.112356	0.0168011	0.02235	ENSMUSG00000047146	Tet1
17	39846195	ENSMUSG00000098178	Gm42418	promoter	1.95643	0.00435939	0.123482	0.256333	0.135974	0.0623158	0.0344983	ENSMUSG00000097971,ENSMUSG00000098178	Gm26917,Gm42418
14	6756758	ENSMUSG00000097901	Gm26680	genic	2.23761	0.00436529	0.123482	0.0938234	0.0626105	0.00928305	0.012714	ENSMUSG00000097901	Gm26680
17	39844847	ENSMUSG00000097971	Gm26917	genic	1.9619	0.00436754	0.123482	0.282991	0.169637	0.0811681	0.0574611	ENSMUSG00000097971	Gm26917
8	122336287	ENSMUSG00000049577	Zfpm1	genic	4.90056	0.00436788	0.123482	0.854425	0.064037	0.262272	0.248894	ENSMUSG00000049577,ENSMUSG00000092329	Gm20388,Zfpm1
X	169994168	ENSMUSG00000035299	Mid1	genic	1.91038	0.00438013	0.123718	0.29575	0.155877	0.122443	0.103401	ENSMUSG00000035299	Mid1
9	51101984	ENSMUSG00000032056	Btg4	promoter	-1.86725	0.00440977	0.124216	0	0	0.0332002	0.0269757	ENSMUSG00000032056,ENSMUSG00000032057	4833427G06Rik,Btg4
13	10360401	ENSMUSG00000046159	Chrm3	promoter	1.90307	0.00441436	0.124216	0.110509	0.0520358	0.0484375	0.0404906	ENSMUSG00000046159,ENSMUSG00000097009	Chrm3,Gm26861
13	55487379	ENSMUSG00000034675	Dbn1	genic	1.131	0.00442326	0.124216	0.0250127	0.0247104	0.00355622	0.00569393	ENSMUSG00000034675	Dbn1
2	179443203	ENSMUSG00000000305	Cdh4	genic	1.93394	0.00442431	0.124216	0.0959616	0.0788927	0.0276956	0.0328906	ENSMUSG00000000305	Cdh4
13	48660035	NA	NA	intergenic	2.0535	0.00442799	0.124216	0.0596431	0.0410832	0.0072666	0.00951759	NA	NA
GL456378.1	27532	NA	NA	intergenic	2.53562	0.00442869	0.124216	0.383481	0.0939077	0.101996	0.059752	NA	NA
2	157914631	ENSMUSG00000037843	Vstm2l	promoter	2.31416	0.00443125	0.124216	0.327095	0.129145	0.142526	0.107488	ENSMUSG00000037843	Vstm2l
1	171287897	ENSMUSG00000053483	Usp21	promoter	1.3639	0.00443188	0.124216	0.02625	0.0178222	0.00249227	0.00467841	ENSMUSG00000053483	Usp21
1	24586673	ENSMUSG00000026141	Col19a1	genic	1.55587	0.00443312	0.124216	0.0283093	0.0236477	0.00147421	0.00256167	ENSMUSG00000026141	Col19a1
18	9707678	ENSMUSG00000036103	Colec12	promoter	1.0936	0.0044367	0.124216	0.0155806	0.0139911	0.000691942	0.00137397	ENSMUSG00000036103	Colec12
14	111675417	ENSMUSG00000033214	Slitrk5	promoter	2.11826	0.00444678	0.124389	0.0662796	0.0681349	0.00417635	0.00884114	ENSMUSG00000033214	Slitrk5
18	45559971	ENSMUSG00000054477	Kcnn2	genic	3.01596	0.00445523	0.124516	0.149784	0.105469	0.0188133	0.0390945	ENSMUSG00000054477	Kcnn2
17	39844688	ENSMUSG00000097971	Gm26917	genic	1.52439	0.00447652	0.125001	0.232377	0.122322	0.0826948	0.0418953	ENSMUSG00000097971	Gm26917
4	65124776	ENSMUSG00000028370	Pappa	genic	1.90236	0.00448163	0.125035	0.0404299	0.0446447	0	0	ENSMUSG00000028370	Pappa
5	4756820	ENSMUSG00000044674	Fzd1	genic	1.87821	0.0044976	0.125327	0.0653175	0.0553288	0.0112007	0.0136482	ENSMUSG00000044674	Fzd1
17	85687418	ENSMUSG00000024134	Six2	genic	2.05243	0.00449998	0.125327	0.084932	0.0982804	0.0121046	0.0208389	ENSMUSG00000024134	Six2
15	79163814	ENSMUSG00000033006	Sox10	genic	1.47411	0.00453212	0.125708	0.083758	0.0712038	0.0416965	0.0402344	ENSMUSG00000033006	Sox10
2	180776584	ENSMUSG00000045493	Bhlhe23	promoter	1.15648	0.00453351	0.125708	0.0153553	0.0110397	0.00435698	0.0106222	ENSMUSG00000045493,ENSMUSG00000087550	Bhlhe23,Gm14343
17	39845597	ENSMUSG00000098178	Gm42418	promoter	1.77424	0.00453381	0.125708	0.145533	0.0698413	0.0459466	0.0524707	ENSMUSG00000097971,ENSMUSG00000098178	Gm26917,Gm42418
4	49845305	ENSMUSG00000039579	Grin3a	promoter	3.12809	0.00453816	0.125708	0.319599	0.190767	0.0644376	0.0441562	ENSMUSG00000039579	Grin3a
X	101850166	ENSMUSG00000079481	Nhsl2	genic	2.33021	0.00453972	0.125708	0.164837	0.0503115	0.0411953	0.0434014	ENSMUSG00000079481	Nhsl2
17	39844791	ENSMUSG00000097971	Gm26917	genic	1.3709	0.00454225	0.125708	0.150236	0.0730873	0.0492177	0.0263183	ENSMUSG00000097971	Gm26917
9	91364859	ENSMUSG00000036972	Zic4	genic	1.93721	0.0045474	0.125708	0.239537	0.203435	0.0675613	0.0557399	ENSMUSG00000032368,ENSMUSG00000036972	Zic1,Zic4
15	100696559	ENSMUSG00000090062	Galnt6os	genic	2.88248	0.0045475	0.125708	0.401876	0.143403	0.140445	0.161737	ENSMUSG00000037280,ENSMUSG00000090062	Galnt6,Galnt6os
11	3762113	ENSMUSG00000020435	Osbp2	genic	1.46945	0.00454966	0.125708	0.0249726	0.0238144	0.00238829	0.00566347	ENSMUSG00000020435	Osbp2
3	56183518	ENSMUSG00000027799	Nbea	promoter	1.42736	0.00455307	0.125708	0.0251906	0.0254607	0.00224315	0.00501098	ENSMUSG00000027799	Nbea
11	82387462	ENSMUSG00000020701	Tmem132e	promoter	1.97154	0.00456625	0.125873	0.107788	0.0814149	0.0257499	0.0275772	ENSMUSG00000020701,ENSMUSG00000113710	Gm38577,Tmem132e
14	6756772	ENSMUSG00000097901	Gm26680	genic	2.34929	0.00456963	0.125873	0.0914657	0.071618	0.00974313	0.0118416	ENSMUSG00000097901	Gm26680
17	39848548	ENSMUSG00000098178	Gm42418	promoter	1.29233	0.00457089	0.125873	0.143091	0.117884	0.0479092	0.027738	ENSMUSG00000098178,ENSMUSG00000105361,ENSMUSG00000106106	,AY036118,Gm42418
14	51741038	ENSMUSG00000115827	Gm49261	promoter	1.25306	0.00457506	0.125879	0.0222171	0.0220954	0.00325815	0.00646791	ENSMUSG00000115827	Gm49261
19	24897535	NA	NA	intergenic	1.86297	0.00459539	0.12633	0.0541505	0.0542328	0.00623202	0.0153798	NA	NA
15	78718519	ENSMUSG00000043460	Elfn2	promoter	1.17703	0.00463613	0.12734	0.0343158	0.0359868	0.00586622	0.0109069	ENSMUSG00000043460	Elfn2
6	124769229	ENSMUSG00000004267	Eno2	genic	0.976449	0.00464479	0.127347	0.0215662	0.0148972	0.00484928	0.0065627	ENSMUSG00000004267	Eno2
5	123685034	ENSMUSG00000049550	Clip1	promoter	1.44534	0.00465092	0.127347	0.0484768	0.0225199	0.0164981	0.0176704	ENSMUSG00000049550,ENSMUSG00000104694,ENSMUSG00000104877	Clip1,Gm42651,Gm43797
11	117332640	ENSMUSG00000059248	2020-09-09	genic	3.7458	0.00465426	0.127347	0.403173	0.200933	0.0735878	0.0665746	ENSMUSG00000059248	2020-09-09
11	68399536	ENSMUSG00000020902	Ntn1	genic	1.59587	0.00466194	0.127347	0.0319907	0.0327089	0.0112171	0.0281586	ENSMUSG00000020902	Ntn1
7	19370136	ENSMUSG00000040734	Ppp1r13l	genic	2.76038	0.00466211	0.127347	0.524431	0.159428	0.176429	0.121067	ENSMUSG00000040734	Ppp1r13l
1	24586714	ENSMUSG00000026141	Col19a1	genic	2.03448	0.00466444	0.127347	0.0807451	0.029199	0.0346534	0.0361605	ENSMUSG00000026141	Col19a1
10	13090938	ENSMUSG00000019817	Plagl1	genic	2.9123	0.00466493	0.127347	0.248278	0.0861871	0.0739367	0.116165	ENSMUSG00000019817	Plagl1
18	43207695	ENSMUSG00000039954	Stk32a	promoter	2.00968	0.00466924	0.127347	0.106344	0.060774	0.0183271	0.0157743	ENSMUSG00000039954	Stk32a
10	79971071	ENSMUSG00000035745	Grin3b	promoter	1.37577	0.00467232	0.127347	0.0204295	0.0172571	0.000141723	0.00042517	ENSMUSG00000035745	Grin3b
8	124794066	ENSMUSG00000036913	Trim67	genic	1.74409	0.0046792	0.127425	0.0522604	0.0368266	0.0235822	0.0325658	ENSMUSG00000036913	Trim67
15	58213991	ENSMUSG00000086801	Gm15943	promoter	1.56096	0.00468718	0.127534	0.0260019	0.0258538	0	0	ENSMUSG00000022358,ENSMUSG00000086801	Fbxo32,Gm15943
14	122406746	ENSMUSG00000115263		promoter	3.14832	0.00469879	0.127615	0.266979	0.143359	0.0483221	0.0446802	ENSMUSG00000115263
11	85838039	ENSMUSG00000000093	Tbx2	genic	0.948159	0.00469891	0.127615	0.0266594	0.0239988	0.0079172	0.00765048	ENSMUSG00000000093	Tbx2
10	106932963	ENSMUSG00000053825	Ppfia2	genic	1.92232	0.00470218	0.127615	0.0900782	0.0860639	0.0200345	0.0267442	ENSMUSG00000053825	Ppfia2
11	103810003	ENSMUSG00000000125	Wnt3	genic	3.36297	0.00470706	0.127639	0.183986	0.183243	0.00288031	0.00407766	ENSMUSG00000000125	Wnt3
11	30024591	ENSMUSG00000044072	Eml6	genic	2.154	0.00471649	0.127702	0.0586021	0.0640228	0.00130279	0.00319435	ENSMUSG00000044072	Eml6
17	39847887	ENSMUSG00000098178	Gm42418	promoter	1.44815	0.0047218	0.127702	0.143909	0.136022	0.0432796	0.0258565	ENSMUSG00000098178,ENSMUSG00000105361,ENSMUSG00000106106	,AY036118,Gm42418
8	70088233	ENSMUSG00000007594	Hapln4	genic	2.2574	0.0047243	0.127702	0.132482	0.0639066	0.041618	0.0503182	ENSMUSG00000007594	Hapln4
7	78578920	ENSMUSG00000059146	Ntrk3	promoter	1.68442	0.00472541	0.127702	0.0363552	0.0405875	0.00107875	0.00323625	ENSMUSG00000052629,ENSMUSG00000059146	Gm9885,Ntrk3
14	24004648	ENSMUSG00000114953	4930519K11Rik	genic	1.79447	0.00473014	0.127722	0.0359904	0.0363757	0.00259684	0.00646083	ENSMUSG00000063142,ENSMUSG00000114953	4930519K11Rik,Kcnma1
13	54948962	ENSMUSG00000025876	Unc5a	promoter	1.62666	0.00475388	0.128195	0.0394517	0.0358067	0.00398688	0.00637504	ENSMUSG00000025876	Unc5a
11	115250232	ENSMUSG00000020734	Grin2c	genic	1.51855	0.00475992	0.128195	0.0677822	0.0944766	0.00918973	0.0118657	ENSMUSG00000020734	Grin2c
9	87015421	ENSMUSG00000047897	Ripply2	promoter	1.97797	0.00476549	0.128195	0.0932829	0.0719129	0.0142903	0.0191087	ENSMUSG00000047897	Ripply2
17	36231466	NA	NA	intergenic	1.28772	0.00476722	0.128195	0.0928567	0.0373494	0.0286614	0.0115018	NA	NA
6	52233031	ENSMUSG00000038227	Hoxa9	promoter	2.30464	0.00477003	0.128195	0.137956	0.0522819	0.0348575	0.0358625	ENSMUSG00000000938,ENSMUSG00000038227	Hoxa10,Hoxa9
17	69475642	ENSMUSG00000091636	Akain1	promoter	2.25033	0.0047718	0.128195	0.219554	0.116015	0.0647871	0.039384	ENSMUSG00000091636,ENSMUSG00000117053	,Akain1
2	180776522	ENSMUSG00000045493	Bhlhe23	promoter	1.76347	0.00477786	0.12825	0.0593232	0.0349055	0.017088	0.0211049	ENSMUSG00000045493,ENSMUSG00000087550	Bhlhe23,Gm14343
1	25830272	ENSMUSG00000104516	Gm9884	promoter	1.2361	0.00478357	0.128295	0.0445827	0.0360632	0.0334693	0.0619116	ENSMUSG00000104516	Gm9884
X	12087252	ENSMUSG00000040363	Bcor	genic	1.97589	0.0047889	0.128299	0.105831	0.0301369	0.0344065	0.0333615	ENSMUSG00000040363	Bcor
4	20778327	ENSMUSG00000055761	Nkain3	genic	1.08522	0.00479837	0.128299	0.0191324	0.0119674	0.0029027	0.00583179	ENSMUSG00000055761	Nkain3
4	49845306	ENSMUSG00000039579	Grin3a	promoter	2.94826	0.00479846	0.128299	0.278936	0.14995	0.0768369	0.0621995	ENSMUSG00000039579	Grin3a
19	41743326	ENSMUSG00000088220	Gm22601	promoter	1.61558	0.0047998	0.128299	0.0480314	0.0593422	0.00630674	0.0129175	ENSMUSG00000025020,ENSMUSG00000088220	Gm22601,Slit1
9	40456008	ENSMUSG00000040111	Gramd1b	genic	2.33682	0.00480618	0.128362	0.077099	0.0934171	0.00203177	0.00392306	ENSMUSG00000040111	Gramd1b
19	31664725	ENSMUSG00000052920	Prkg1	genic	2.97301	0.00481896	0.128555	0.171769	0.147327	0.0188219	0.019954	ENSMUSG00000052920	Prkg1
11	21997933	ENSMUSG00000005917	Otx1	genic	2.2655	0.00482147	0.128555	0.344586	0.167693	0.122207	0.0806314	ENSMUSG00000005917	Otx1
15	31602170	ENSMUSG00000039065	Fam173b	promoter	0.843598	0.00482663	0.128585	0.0122423	0.00774081	0.00193932	0.00258621	ENSMUSG00000022234,ENSMUSG00000039065	Cct5,Fam173b
18	58837957	ENSMUSG00000053441	Adamts19	genic	1.89895	0.00484108	0.128863	0.169546	0.102772	0.082946	0.0668193	ENSMUSG00000053441	Adamts19
11	109011836	NA	NA	intergenic	1.6034	0.00485845	0.129137	0.160882	0.0658356	0.0574458	0.0443644	NA	NA
17	39845584	ENSMUSG00000097971	Gm26917	promoter	1.62482	0.00485949	0.129137	0.13508	0.0673364	0.0456789	0.0553931	ENSMUSG00000097971,ENSMUSG00000098178	Gm26917,Gm42418
7	65156428	ENSMUSG00000030518	Fam189a1	promoter	2.33945	0.00487001	0.129245	0.103245	0.113642	0.031426	0.0505378	ENSMUSG00000030518	Fam189a1
17	39848261	ENSMUSG00000098178	Gm42418	promoter	1.96019	0.00487166	0.129245	0.394005	0.197278	0.16889	0.112108	ENSMUSG00000098178,ENSMUSG00000105361,ENSMUSG00000106106	,AY036118,Gm42418
11	103809942	ENSMUSG00000000125	Wnt3	genic	3.33366	0.00487778	0.1293	0.164807	0.165411	0.000206911	0.000620732	ENSMUSG00000000125	Wnt3
11	44618445	ENSMUSG00000102563	Gm37695	promoter	2.04585	0.00489739	0.129687	0.0631564	0.0831063	0.00547897	0.0106797	ENSMUSG00000057098,ENSMUSG00000102563	Ebf1,Gm37695
8	20297022	ENSMUSG00000071796	6820431F20Rik	promoter	1.23866	0.00491043	0.129687	0.0204568	0.0126303	0.00404756	0.00650636	ENSMUSG00000071796,ENSMUSG00000097263	6820431F20Rik,Gm26804
6	77979739	ENSMUSG00000063063	Ctnna2	promoter	2.2374	0.00491288	0.129687	0.104182	0.0743374	0.0141977	0.0160061	ENSMUSG00000063063	Ctnna2
9	24781192	ENSMUSG00000111275	Gm29824	genic	1.75087	0.00491706	0.129687	0.153372	0.102901	0.0526106	0.0456079	ENSMUSG00000111275	Gm29824
14	66910634	ENSMUSG00000046204	Pnma2	promoter	1.68103	0.00492236	0.129687	0.0436263	0.0285326	0.00690615	0.0125606	ENSMUSG00000046204	Pnma2
4	49845328	ENSMUSG00000039579	Grin3a	promoter	2.8525	0.00492425	0.129687	0.279119	0.187396	0.0563046	0.0370597	ENSMUSG00000039579	Grin3a
5	37029056	ENSMUSG00000063646	Jakmip1	genic	2.13666	0.00492799	0.129687	0.085083	0.11034	0.00405499	0.00819342	ENSMUSG00000063646	Jakmip1
X	162159629	ENSMUSG00000059493	Nhs	promoter	2.52027	0.00492882	0.129687	0.213881	0.123188	0.0771874	0.0689525	ENSMUSG00000059493	Nhs
5	35392437	ENSMUSG00000067438	Hmx1	promoter	1.81994	0.00492899	0.129687	0.0440974	0.026141	0.00671967	0.0111951	ENSMUSG00000067438,ENSMUSG00000103608	4930442P19Rik,Hmx1
8	48843236	ENSMUSG00000031561	Tenm3	promoter	1.08875	0.00494717	0.129972	0.0131052	0.0108615	0	0	ENSMUSG00000031561,ENSMUSG00000100706	Gm19744,Tenm3
17	39848583	ENSMUSG00000098178	Gm42418	promoter	1.10138	0.00494796	0.129972	0.0760824	0.0347793	0.0265735	0.015372	ENSMUSG00000098178,ENSMUSG00000105361,ENSMUSG00000106106	,AY036118,Gm42418
4	114907921	ENSMUSG00000055210	Foxd2	promoter	2.08989	0.00495882	0.130109	0.0797722	0.0968131	0.0174013	0.0338977	ENSMUSG00000055210,ENSMUSG00000085399	Foxd2,Foxd2os
11	102946318	ENSMUSG00000045532	C1ql1	promoter	1.06442	0.00496136	0.130109	0.0604076	0.0711768	0.0252297	0.043254	ENSMUSG00000045532,ENSMUSG00000097410	C1ql1,Gm26668
2	180893331	ENSMUSG00000098051	Gm27032	promoter	1.51869	0.00496708	0.130152	0.0264348	0.0301488	0.000260824	0.000782473	ENSMUSG00000065454,ENSMUSG00000098051	Gm27032,Mir124a-3
16	97170690	ENSMUSG00000050272	Dscam	promoter	1.43081	0.00497145	0.13016	0.0304398	0.023385	0.00608926	0.00994334	ENSMUSG00000050272	Dscam
17	39848736	ENSMUSG00000098178	Gm42418	promoter	2.5121	0.00498078	0.130253	0.764834	0.0844695	0.350872	0.28797	ENSMUSG00000098178,ENSMUSG00000105361,ENSMUSG00000106106	,AY036118,Gm42418
14	116926871	ENSMUSG00000058571	Gpc6	genic	3.23014	0.00498319	0.130253	0.266908	0.162496	0.0742833	0.162425	ENSMUSG00000058571	Gpc6
3	56183231	ENSMUSG00000027799	Nbea	promoter	1.43111	0.00498868	0.13029	0.0405339	0.0504989	0.00350124	0.00756434	ENSMUSG00000027799	Nbea
2	147084972	ENSMUSG00000054160	Nkx2-4	promoter	2.23733	0.00499916	0.130391	0.103113	0.0945192	0.0236771	0.0278805	ENSMUSG00000054160	Nkx2-4
3	5860741	NA	NA	intergenic	3.01648	0.00500071	0.130391	0.648888	0.0826488	0.204144	0.212012	NA	NA
11	103809979	ENSMUSG00000000125	Wnt3	genic	3.0458	0.00500503	0.130397	0.141546	0.143448	0.00160624	0.00272082	ENSMUSG00000000125	Wnt3
6	147099572	ENSMUSG00000040102	Klhl42	genic	4.03065	0.00501278	0.130492	0.648743	0.157335	0.17296	0.189361	ENSMUSG00000040102	Klhl42
7	132597770	ENSMUSG00000030849	Fgfr2	promoter	1.42772	0.00502157	0.130614	0.0333744	0.0260649	0.0131816	0.0269533	ENSMUSG00000030849,ENSMUSG00000048528,ENSMUSG00000087657	Fgfr2,Gm16764,Nkx1-2
10	87492746	ENSMUSG00000020052	Ascl1	genic	2.39594	0.00503419	0.130787	0.0976368	0.0931172	0.00691132	0.0139386	ENSMUSG00000020052	Ascl1
17	39845609	ENSMUSG00000097971	Gm26917	promoter	3.04034	0.00503642	0.130787	0.709253	0.111371	0.230362	0.226454	ENSMUSG00000097971,ENSMUSG00000098178	Gm26917,Gm42418
16	17833629	ENSMUSG00000116652		genic	1.87801	0.00504413	0.130881	0.0600284	0.0806387	0.00766639	0.015395	ENSMUSG00000116652
13	55826132	ENSMUSG00000021506	Pitx1	genic	1.21997	0.00505055	0.130888	0.0258211	0.0187445	0.00439935	0.00546066	ENSMUSG00000021506	Pitx1
8	122018618	ENSMUSG00000092329	Gm20388	genic	1.70802	0.0050594	0.130888	0.0526991	0.0281611	0.0165313	0.0358534	ENSMUSG00000025316,ENSMUSG00000092329	Banp,Gm20388
11	3629045	ENSMUSG00000084310	Gm11950	promoter	2.72036	0.00506498	0.130888	0.247363	0.152237	0.0503535	0.0447762	ENSMUSG00000084310	Gm11950
2	84936746	ENSMUSG00000027074	Slc43a3	promoter	2.46047	0.00507091	0.130888	0.189917	0.0869295	0.0457777	0.0354565	ENSMUSG00000027074	Slc43a3
11	7063311	ENSMUSG00000020431	Adcy1	promoter	1.99024	0.0050717	0.130888	0.0963524	0.0900074	0.0203014	0.0302415	ENSMUSG00000020431	Adcy1
8	3393115	ENSMUSG00000004568	Arhgef18	promoter	1.15201	0.00507452	0.130888	0.0156711	0.0150222	0.00027401	0.00082203	ENSMUSG00000004568	Arhgef18
18	60596100	ENSMUSG00000043079	Synpo	genic	1.71913	0.00507536	0.130888	0.0335427	0.0424245	0.000368528	0.00110558	ENSMUSG00000043079	Synpo
X	73228537	ENSMUSG00000078317	F8a	promoter	1.94603	0.00508766	0.130888	0.0987898	0.0486824	0.0316968	0.0562584	ENSMUSG00000058328,ENSMUSG00000078317	F8a,Xlr5a
4	98817522	ENSMUSG00000035407	Kank4	promoter	1.84891	0.00508783	0.130888	0.0422041	0.0545703	0.0117608	0.0334026	ENSMUSG00000035407	Kank4
7	123983375	ENSMUSG00000078591	Hs3st4	promoter	1.12453	0.00508894	0.130888	0.0320165	0.0486337	0.0052702	0.00947803	ENSMUSG00000078591,ENSMUSG00000098129	Gm27040,Hs3st4
3	89316514	ENSMUSG00000028039	Efna3	genic	3.2476	0.00509065	0.130888	0.381662	0.166288	0.0771828	0.088336	ENSMUSG00000028039,ENSMUSG00000086389	Efna3,Gm15998
18	35653207	ENSMUSG00000073600	Prob1	genic	2.17239	0.00509365	0.130888	0.0652554	0.0726122	0.00137527	0.00173203	ENSMUSG00000073600	Prob1
15	72547717	ENSMUSG00000036760	Kcnk9	promoter	3.0703	0.00510075	0.130951	0.209092	0.159205	0.0241308	0.0260177	ENSMUSG00000036760	Kcnk9
3	5860683	NA	NA	intergenic	2.52095	0.00510939	0.130951	0.463099	0.183462	0.127297	0.131862	NA	NA
5	120302382	NA	NA	intergenic	1.71028	0.00511244	0.130951	0.103972	0.142693	0.0169158	0.0304675	NA	NA
2	105127732	ENSMUSG00000016458	Wt1	genic	1.62818	0.00511253	0.130951	0.220878	0.133231	0.0925278	0.0965992	ENSMUSG00000016458	Wt1
11	47988884	ENSMUSG00000020354	Sgcd	promoter	2.34302	0.00515303	0.131583	0.264152	0.18112	0.104688	0.079236	ENSMUSG00000020354	Sgcd
11	68385949	ENSMUSG00000020902	Ntn1	genic	1.23302	0.00515639	0.131583	0.020122	0.0166124	0.00145158	0.00219474	ENSMUSG00000020902	Ntn1
4	120854909	ENSMUSG00000032890	Rims3	promoter	1.27167	0.00516172	0.131583	0.0346287	0.04536	0.00528844	0.0135103	ENSMUSG00000032890	Rims3
X	74393017	ENSMUSG00000004221	Ikbkg	promoter	2.52426	0.00516417	0.131583	0.255974	0.0795568	0.0735404	0.0731281	ENSMUSG00000004221,ENSMUSG00000031399	Fam3a,Ikbkg
10	80356587	ENSMUSG00000035486	Plk5	promoter	1.35071	0.00516441	0.131583	0.0266299	0.0176912	0.00320354	0.00638788	ENSMUSG00000035486	Plk5
16	57391571	ENSMUSG00000043336	Filip1l	genic	3.194	0.00516776	0.131583	0.49024	0.132816	0.123923	0.216326	ENSMUSG00000022748,ENSMUSG00000043336	Cmss1,Filip1l
18	84720296	ENSMUSG00000089760	D030046N08Rik	promoter	1.89642	0.00516963	0.131583	0.053503	0.0467523	0.00293091	0.00744088	ENSMUSG00000047992,ENSMUSG00000089760	D030046N08Rik,Fam69c
18	5591430	ENSMUSG00000103138	Gm2238	promoter	1.61895	0.00517032	0.131583	0.0541463	0.0483857	0.00818967	0.00877616	ENSMUSG00000024238,ENSMUSG00000063087,ENSMUSG00000103138	Gm10125,Gm2238,Zeb1
1	134709375	ENSMUSG00000026452	Syt2	genic	1.62389	0.00517435	0.131583	0.0311575	0.0378305	0.000259302	0.000777907	ENSMUSG00000026452	Syt2
4	8911322	NA	NA	intergenic	1.62085	0.00517979	0.131616	0.0304011	0.0344819	0.000679072	0.00135145	NA	NA
5	37824743	ENSMUSG00000048450	Msx1	promoter	1.22086	0.00518519	0.131648	0.0171991	0.0220048	0	0	ENSMUSG00000048450	Msx1
11	44618460	ENSMUSG00000057098	Ebf1	promoter	2.20446	0.00519202	0.131717	0.0786854	0.0878543	0.00614761	0.00937309	ENSMUSG00000057098,ENSMUSG00000102563	Ebf1,Gm37695
11	82930711	ENSMUSG00000018845	Unc45b	genic	2.58676	0.00520252	0.131805	0.276286	0.125519	0.0819615	0.0516067	ENSMUSG00000018845,ENSMUSG00000086058	Unc45b,Unc45bos
5	120302402	NA	NA	intergenic	1.50823	0.00520375	0.131805	0.0471787	0.0364741	0.0102428	0.0204365	NA	NA
X	7841895	ENSMUSG00000031154	Otud5	genic	3.01251	0.0052162	0.131938	0.29063	0.106743	0.0737854	0.0763567	ENSMUSG00000031154	Otud5
9	98952411	ENSMUSG00000097072	Foxl2os	genic	1.74781	0.00521726	0.131938	0.084076	0.0908239	0.0215969	0.0278146	ENSMUSG00000097072	Foxl2os
15	89068414	ENSMUSG00000058441	Panx2	genic	1.86837	0.00522563	0.132044	0.14668	0.186118	0.0337121	0.0499558	ENSMUSG00000058441	Panx2
2	74746819	ENSMUSG00000075277	Haglr	promoter	2.3698	0.00523636	0.132111	0.386565	0.0939511	0.122213	0.0859211	ENSMUSG00000075277,ENSMUSG00000079277,ENSMUSG00000100642	Gm28230,Haglr,Hoxd3
3	103576371	ENSMUSG00000027849	Syt6	genic	1.9682	0.00523655	0.132111	0.0646178	0.0464719	0.00997227	0.0225154	ENSMUSG00000027849	Syt6
3	5860702	NA	NA	intergenic	2.63646	0.00525104	0.132348	0.545493	0.185194	0.163279	0.140683	NA	NA
12	112802752	NA	NA	intergenic	2.80796	0.00525426	0.132348	0.2937	0.144481	0.0624978	0.0590901	NA	NA
18	45559831	ENSMUSG00000054477	Kcnn2	genic	1.83767	0.00526364	0.13248	0.07683	0.0413605	0.0124827	0.0131537	ENSMUSG00000054477	Kcnn2
11	60140382	ENSMUSG00000062115	Rai1	genic	3.03508	0.00527961	0.132777	0.348242	0.246	0.0610705	0.0466722	ENSMUSG00000062115	Rai1
2	44557000	NA	NA	intergenic	2.48082	0.00530166	0.133227	0.273881	0.192258	0.0486605	0.0396433	NA	NA
11	82930669	ENSMUSG00000018845	Unc45b	genic	2.6563	0.00531349	0.133419	0.50203	0.110113	0.190776	0.09076	ENSMUSG00000018845,ENSMUSG00000086058	Unc45b,Unc45bos
3	103576393	ENSMUSG00000027849	Syt6	genic	2.20738	0.00532763	0.133669	0.119073	0.0491313	0.0290552	0.0386268	ENSMUSG00000027849	Syt6
7	57509792	ENSMUSG00000033676	Gabrb3	promoter	2.39203	0.00533337	0.133708	0.136343	0.0781587	0.0621758	0.0901248	ENSMUSG00000033676,ENSMUSG00000055078	Gabra5,Gabrb3
X	106187196	ENSMUSG00000062070	Pgk1	promoter	2.65121	0.00534226	0.133825	0.224496	0.0595707	0.0601919	0.0762278	ENSMUSG00000062070	Pgk1
3	152092771	ENSMUSG00000039131	Gipc2	promoter	1.86759	0.00537379	0.134509	0.0617478	0.0613753	0.00379098	0.00824493	ENSMUSG00000039131	Gipc2
7	65156407	ENSMUSG00000030518	Fam189a1	promoter	1.51967	0.00538349	0.134542	0.0384491	0.0407204	0.0135161	0.0285186	ENSMUSG00000030518	Fam189a1
11	88974105	ENSMUSG00000033983	Coil	genic	1.00443	0.00538356	0.134542	0.0116771	0.0108563	0.000439174	0.00131752	ENSMUSG00000033983	Coil
17	69075804	ENSMUSG00000024044	Epb41l3	promoter	2.20158	0.00539351	0.134583	0.12085	0.119109	0.0130191	0.0140138	ENSMUSG00000024044	Epb41l3
4	146932561	ENSMUSG00000096958	Gm26573	promoter	2.45738	0.00539475	0.134583	0.273542	0.179264	0.0706519	0.0470844	ENSMUSG00000093919,ENSMUSG00000096958	Gm20760,Gm26573
7	139894956	ENSMUSG00000066129	Kndc1	promoter	2.05976	0.0053998	0.134583	0.0566836	0.0617827	0.00154249	0.00313148	ENSMUSG00000066129	Kndc1
5	135623293	NA	NA	intergenic	2.16998	0.00540708	0.134583	0.195082	0.0744644	0.0612467	0.0602433	NA	NA
1	38836646	ENSMUSG00000048814	Lonrf2	promoter	1.14803	0.0054076	0.134583	0.0460967	0.0388059	0.0175923	0.0182884	ENSMUSG00000048814	Lonrf2
4	117926876	ENSMUSG00000028539	Artn	genic	2.80599	0.00541051	0.134583	0.144349	0.127975	0.016485	0.0244285	ENSMUSG00000028539	Artn
1	185454862	ENSMUSG00000026614	Slc30a10	promoter	1.50534	0.00542454	0.134811	0.0333739	0.0350952	0.0044331	0.00733869	ENSMUSG00000026614,ENSMUSG00000097615	Gm2061,Slc30a10
7	40899116	ENSMUSG00000039257	Vstm2b	genic	2.43134	0.00543209	0.134811	0.231043	0.0740711	0.0766642	0.0742169	ENSMUSG00000039257,ENSMUSG00000100600	A230077H06Rik,Vstm2b
GL456378.1	27878	NA	NA	intergenic	2.3184	0.00543234	0.134811	0.325384	0.0877996	0.104177	0.0761878	NA	NA
X	81070952	ENSMUSG00000025666	Tmem47	promoter	2.98033	0.00544317	0.134975	0.241129	0.136245	0.0508121	0.0625054	ENSMUSG00000025666,ENSMUSG00000096919	Gm26775,Tmem47
11	115436165	NA	NA	intergenic	2.52776	0.00544762	0.13498	0.272631	0.0615866	0.124039	0.12456	NA	NA
7	114562827	ENSMUSG00000030670	Cyp2r1	promoter	-1.46725	0.00545731	0.135014	0.00180832	0.00478436	0.0275719	0.0274989	ENSMUSG00000030670	Cyp2r1
2	93956705	ENSMUSG00000087006	Gm13889	promoter	1.78249	0.00546001	0.135014	0.0448328	0.040684	0.00841473	0.0151002	ENSMUSG00000087006	Gm13889
17	39848726	ENSMUSG00000106106		promoter	2.77356	0.00546238	0.135014	0.727013	0.0911857	0.295783	0.2865	ENSMUSG00000098178,ENSMUSG00000105361,ENSMUSG00000106106	,AY036118,Gm42418
11	102946474	ENSMUSG00000097410	Gm26668	promoter	1.36098	0.00546868	0.135014	0.028602	0.0286096	0.0137352	0.0249133	ENSMUSG00000045532,ENSMUSG00000097410	C1ql1,Gm26668
15	82952395	ENSMUSG00000041852	Tcf20	genic	2.17399	0.00547016	0.135014	0.333999	0.0752628	0.117959	0.0516615	ENSMUSG00000041852	Tcf20
12	86214339	NA	NA	intergenic	3.17068	0.0054799	0.13515	0.455939	0.132651	0.134342	0.0824465	NA	NA
14	79770098	ENSMUSG00000036422	Pcdh8	promoter	2.67749	0.00548495	0.13517	0.323288	0.133562	0.11339	0.0700341	ENSMUSG00000036422,ENSMUSG00000102774	Gm9748,Pcdh8
13	92426504	ENSMUSG00000045034	Ankrd34b	genic	2.23367	0.0055043	0.135542	0.118792	0.161655	0.0125808	0.0234303	ENSMUSG00000045034,ENSMUSG00000090907	Ankrd34b,C030017D09Rik
15	26895740	ENSMUSG00000043556	Fbxl7	promoter	2.5542	0.00552067	0.135777	0.164805	0.139872	0.0220922	0.0179789	ENSMUSG00000043556	Fbxl7
4	117926893	ENSMUSG00000028539	Artn	genic	2.59032	0.00552628	0.135777	0.142789	0.141391	0.0172165	0.02295	ENSMUSG00000028539	Artn
5	134986353	ENSMUSG00000070473	Cldn3	promoter	1.36616	0.00553354	0.135777	0.0667665	0.055363	0.0248515	0.0312106	ENSMUSG00000070473	Cldn3
9	87730561	ENSMUSG00000032419	Tbx18	genic	1.96506	0.0055346	0.135777	0.0599687	0.0623928	0.00288051	0.00497443	ENSMUSG00000032419,ENSMUSG00000103710	D030062O11Rik,Tbx18
11	109011914	NA	NA	intergenic	1.24223	0.00553687	0.135777	0.145276	0.0434024	0.0578035	0.0482122	NA	NA
5	30105388	ENSMUSG00000044576	Garem2	promoter	1.29228	0.00553941	0.135777	0.0210984	0.0229652	0.0111715	0.0248458	ENSMUSG00000044576,ENSMUSG00000086815	3110082J24Rik,Garem2
9	121495741	ENSMUSG00000032532	Cck	promoter	1.64593	0.00556481	0.136295	0.0993307	0.0373089	0.0301219	0.0273532	ENSMUSG00000032532	Cck
14	19417904	ENSMUSG00000095280	Gm21738	genic	0.837247	0.00558911	0.136736	0.815104	0.0144999	0.726219	0.0659032	ENSMUSG00000095280	Gm21738
12	23189558	ENSMUSG00000113798	Gm47385	promoter	1.65925	0.00559274	0.136736	0.132586	0.0521041	0.0580561	0.0342301	ENSMUSG00000113798	Gm47385
3	5860681	NA	NA	intergenic	2.65021	0.00559566	0.136736	0.454101	0.191595	0.118037	0.121237	NA	NA
1	86046505	ENSMUSG00000026227	2810459M11Rik	genic	1.08663	0.0056074	0.136918	0.0348283	0.0588318	0.00547528	0.0119941	ENSMUSG00000026227	2810459M11Rik
GL456378.1	27896	NA	NA	intergenic	3.40951	0.00562039	0.136984	0.504269	0.106627	0.1331	0.0897876	NA	NA
11	103809972	ENSMUSG00000000125	Wnt3	genic	3.23169	0.00562167	0.136984	0.171039	0.183239	0.00168556	0.002883	ENSMUSG00000000125	Wnt3
6	136979793	NA	NA	intergenic	3.79187	0.005623	0.136984	0.653733	0.0885195	0.177473	0.184083	NA	NA
13	70841680	ENSMUSG00000113771	Gm36529	promoter	1.75962	0.0056598	0.137411	0.0686539	0.0629282	0.0149009	0.0185828	ENSMUSG00000049538,ENSMUSG00000113771	Adamts16,Gm36529
8	84705557	ENSMUSG00000001911	Nfix	genic	2.83132	0.00566638	0.137411	0.340875	0.149656	0.0826582	0.0714156	ENSMUSG00000001911	Nfix
19	44734438	NA	NA	intergenic	1.43013	0.00567755	0.137411	0.0688918	0.064453	0.0200532	0.0207534	NA	NA
3	45381141	ENSMUSG00000049100	Pcdh10	genic	2.00237	0.0056789	0.137411	0.347944	0.136629	0.129461	0.0831826	ENSMUSG00000049100	Pcdh10
7	57509813	ENSMUSG00000055078	Gabra5	promoter	1.48503	0.00568392	0.137411	0.095875	0.0876363	0.0299619	0.0290848	ENSMUSG00000033676,ENSMUSG00000055078	Gabra5,Gabrb3
11	66526355	ENSMUSG00000053930	Shisa6	promoter	1.43206	0.00568681	0.137411	0.0552921	0.043699	0.0102589	0.00989767	ENSMUSG00000053930	Shisa6
6	14901610	ENSMUSG00000029563	Foxp2	promoter	1.64498	0.00568816	0.137411	0.0358694	0.0343857	0.00113072	0.00274887	ENSMUSG00000029563	Foxp2
12	22030564	NA	NA	intergenic	2.16294	0.00569005	0.137411	0.13822	0.0364194	0.0400798	0.0281964	NA	NA
6	67376115	ENSMUSG00000018341	Il12rb2	promoter	2.10911	0.00569173	0.137411	0.0781234	0.0845789	0.00661824	0.0126446	ENSMUSG00000018341	Il12rb2
2	104409987	ENSMUSG00000068373	D430041D05Rik	genic	1.63706	0.00569209	0.137411	0.0348337	0.0489011	0.000610501	0.0018315	ENSMUSG00000068373	D430041D05Rik
11	21997938	ENSMUSG00000005917	Otx1	genic	2.83516	0.00569824	0.137411	0.316078	0.169443	0.0798285	0.0624926	ENSMUSG00000005917	Otx1
10	94944411	ENSMUSG00000074785	Plxnc1	promoter	1.71057	0.00570017	0.137411	0.0413465	0.0400413	0.00249279	0.00434639	ENSMUSG00000074785	Plxnc1
17	39844831	ENSMUSG00000097971	Gm26917	genic	0.830391	0.00570049	0.137411	0.126638	0.0559139	0.0651399	0.0247946	ENSMUSG00000097971	Gm26917
11	82931319	ENSMUSG00000086058	Unc45bos	genic	2.7281	0.00570172	0.137411	0.630661	0.0505387	0.284176	0.146931	ENSMUSG00000018845,ENSMUSG00000086058	Unc45b,Unc45bos
6	108477183	ENSMUSG00000030102	Itpr1	genic	-2.86423	0.00570676	0.137411	0.0117677	0.0161825	0.119444	0.0819922	ENSMUSG00000030102	Itpr1
12	99645570	ENSMUSG00000113136	Gm19951	genic	1.17427	0.00571457	0.137411	0.113689	0.0581517	0.04254	0.0264572	ENSMUSG00000113136	Gm19951
7	57509916	ENSMUSG00000055078	Gabra5	promoter	3.10024	0.00571901	0.137411	0.221912	0.1677	0.033857	0.041893	ENSMUSG00000033676,ENSMUSG00000055078	Gabra5,Gabrb3
5	120431993	ENSMUSG00000029595	Lhx5	promoter	1.63724	0.00571906	0.137411	0.0863297	0.110586	0.0191555	0.0180478	ENSMUSG00000029595,ENSMUSG00000098649	Gm27199,Lhx5
12	73997826	ENSMUSG00000044912	Syt16	promoter	1.3964	0.00572549	0.137411	0.021451	0.0225931	0	0	ENSMUSG00000044912	Syt16
7	4836311	ENSMUSG00000053550	Shisa7	genic	1.56154	0.00572698	0.137411	0.0328221	0.0216231	0.00683589	0.0141718	ENSMUSG00000053550	Shisa7
4	117926910	ENSMUSG00000028539	Artn	genic	2.40584	0.00573201	0.137411	0.1131	0.116603	0.0139497	0.0228136	ENSMUSG00000028539	Artn
17	39845839	ENSMUSG00000097971	Gm26917	promoter	1.39529	0.00574405	0.137411	0.109105	0.0747396	0.0312137	0.019395	ENSMUSG00000097971,ENSMUSG00000098178	Gm26917,Gm42418
13	56438661	ENSMUSG00000021509	Slc25a48	promoter	1.49598	0.00575006	0.137411	0.026984	0.0215111	0.00267738	0.00803213	ENSMUSG00000021509	Slc25a48
14	34374745	ENSMUSG00000041445	Mmrn2	promoter	-1.69945	0.00575321	0.137411	0.0346576	0.0262555	0.11426	0.161469	ENSMUSG00000023064,ENSMUSG00000041445	Mmrn2,Sncg
11	44618410	ENSMUSG00000102563	Gm37695	promoter	1.61857	0.00575346	0.137411	0.042715	0.0406268	0.003413	0.00791648	ENSMUSG00000057098,ENSMUSG00000102563	Ebf1,Gm37695
9	40456113	ENSMUSG00000040111	Gramd1b	genic	1.36348	0.00575352	0.137411	0.0204731	0.021713	0	0	ENSMUSG00000040111	Gramd1b
4	139831783	ENSMUSG00000028736	Pax7	genic	2.18209	0.00576352	0.137411	0.158907	0.153172	0.0372211	0.0303551	ENSMUSG00000028736	Pax7
15	58213978	ENSMUSG00000022358	Fbxo32	promoter	1.52096	0.00576552	0.137411	0.0265644	0.0263631	0.000398963	0.00119689	ENSMUSG00000022358,ENSMUSG00000086801	Fbxo32,Gm15943
13	54948965	ENSMUSG00000025876	Unc5a	promoter	2.07185	0.00576967	0.137411	0.11047	0.129577	0.0123134	0.0134122	ENSMUSG00000025876	Unc5a
5	120302399	NA	NA	intergenic	1.49346	0.00577526	0.137411	0.0352406	0.0417785	0.00248355	0.00532477	NA	NA
5	97004920	ENSMUSG00000034663	Bmp2k	genic	4.37361	0.00577651	0.137411	0.804026	0.0936884	0.338949	0.212327	ENSMUSG00000034663	Bmp2k
5	24351403	ENSMUSG00000038319	Kcnh2	genic	1.64693	0.00577842	0.137411	0.037453	0.0262217	0.00242557	0.00570625	ENSMUSG00000038319	Kcnh2
8	84736120	ENSMUSG00000001911	Nfix	genic	2.83551	0.00578907	0.137561	0.629639	0.150541	0.237598	0.150017	ENSMUSG00000001911	Nfix
2	98666622	ENSMUSG00000075014	Gm10800	genic	0.70863	0.00579497	0.137589	0.857913	0.0225571	0.781653	0.0160237	ENSMUSG00000075014	Gm10800
8	84705553	ENSMUSG00000001911	Nfix	genic	2.56783	0.00579985	0.137589	0.236288	0.0723099	0.0511435	0.0449121	ENSMUSG00000001911	Nfix
5	135107090	ENSMUSG00000005373	Mlxipl	genic	1.79877	0.00580609	0.137589	0.0654281	0.0958544	0.0109031	0.0184132	ENSMUSG00000005373	Mlxipl
6	52246503	ENSMUSG00000098435	Gm27492	promoter	2.19107	0.00580749	0.137589	0.116515	0.115953	0.0435713	0.0663628	ENSMUSG00000038210,ENSMUSG00000086427,ENSMUSG00000098435,ENSMUSG00000098683,ENSMUSG00000098969,ENSMUSG00000099270	Gm27454,Gm27492,Gm27695,Gm27817,Hoxa11,Hoxa11os
X	103820801	ENSMUSG00000033965	Slc16a2	genic	2.56852	0.00582291	0.137776	0.166026	0.0596181	0.0480619	0.0790228	ENSMUSG00000033965	Slc16a2
4	13743185	ENSMUSG00000006586	Runx1t1	promoter	2.23024	0.00582583	0.137776	0.0954001	0.11773	0.00705577	0.00864643	ENSMUSG00000006586	Runx1t1
17	39844593	ENSMUSG00000097971	Gm26917	genic	0.794821	0.00582832	0.137776	0.071314	0.0287222	0.0354141	0.0268731	ENSMUSG00000097971	Gm26917
3	40683490	ENSMUSG00000060798	Intu	genic	2.62803	0.0058467	0.138011	0.183654	0.133709	0.0429145	0.0755318	ENSMUSG00000060798	Intu
3	30508628	ENSMUSG00000027684	Mecom	genic	0.953088	0.00584692	0.138011	0.0138466	0.0122879	0.00114855	0.00243073	ENSMUSG00000027684	Mecom
9	98033378	ENSMUSG00000032452	Clstn2	promoter	1.43924	0.00585522	0.138104	0.0363539	0.0338637	0.00437161	0.00912216	ENSMUSG00000032452	Clstn2
7	38086092	NA	NA	intergenic	0.858296	0.00587196	0.138233	0.0116437	0.00630741	0.00140734	0.00287984	NA	NA
16	65105667	ENSMUSG00000050783	Htr1f	promoter	2.14341	0.00587709	0.138233	0.129276	0.123083	0.0207986	0.0279356	ENSMUSG00000050783	Htr1f
3	5860714	NA	NA	intergenic	2.01246	0.00588406	0.138233	0.388969	0.0864377	0.14703	0.180078	NA	NA
X	122397234	ENSMUSG00000055733	Nap1l3	promoter	2.35926	0.00588436	0.138233	0.0682857	0.0739231	0	0	ENSMUSG00000055733	Nap1l3
2	98666607	ENSMUSG00000075014	Gm10800	genic	0.80893	0.00588513	0.138233	0.841557	0.0254051	0.740963	0.0466369	ENSMUSG00000075014	Gm10800
5	35280951	ENSMUSG00000045318	Adra2c	genic	1.86843	0.00588697	0.138233	0.134802	0.139552	0.023617	0.0284868	ENSMUSG00000045318	Adra2c
9	57836666	ENSMUSG00000004661	Arid3b	promoter	1.57363	0.00589494	0.138233	0.0325567	0.0254308	0.00202429	0.00407883	ENSMUSG00000004661	Arid3b
7	49632585	ENSMUSG00000030507	Dbx1	genic	2.14089	0.00589799	0.138233	0.319583	0.154493	0.133382	0.0848382	ENSMUSG00000030507	Dbx1
2	44557002	NA	NA	intergenic	2.84166	0.00589968	0.138233	0.232162	0.134789	0.0358093	0.0316593	NA	NA
2	37786800	ENSMUSG00000035403	Crb2	genic	1.23943	0.00590645	0.13829	0.0931151	0.0692573	0.027472	0.0294956	ENSMUSG00000035403	Crb2
12	22030557	NA	NA	intergenic	2.01399	0.00591691	0.138352	0.123231	0.043641	0.0396589	0.0236033	NA	NA
11	119253477	ENSMUSG00000039963	Ccdc40	genic	1.66808	0.00591955	0.138352	0.152549	0.167709	0.0471855	0.0475439	ENSMUSG00000039963	Ccdc40
17	39844783	ENSMUSG00000097971	Gm26917	genic	1.1723	0.0059241	0.138352	0.165106	0.0716049	0.0673397	0.0252099	ENSMUSG00000097971	Gm26917
11	3193660	ENSMUSG00000023764	Sfi1	promoter	2.42525	0.00592971	0.138352	0.362328	0.241002	0.156622	0.206159	ENSMUSG00000020457,ENSMUSG00000023764,ENSMUSG00000086049	Drg1,Gm12735,Sfi1
18	76145988	ENSMUSG00000044646	Zbtb7c	genic	2.55859	0.00593079	0.138352	0.349636	0.183851	0.0978917	0.0917116	ENSMUSG00000044646	Zbtb7c
17	39844766	ENSMUSG00000097971	Gm26917	genic	1.411	0.00593892	0.13844	0.360753	0.17616	0.179717	0.114373	ENSMUSG00000097971	Gm26917
5	4756833	ENSMUSG00000044674	Fzd1	genic	2.02071	0.00594903	0.138479	0.0886394	0.0650328	0.0192958	0.0270847	ENSMUSG00000044674	Fzd1
17	39848537	ENSMUSG00000098178	Gm42418	promoter	0.951821	0.00595202	0.138479	0.144288	0.0623981	0.0666362	0.0204591	ENSMUSG00000098178,ENSMUSG00000105361,ENSMUSG00000106106	,AY036118,Gm42418
17	39848480	ENSMUSG00000106106		promoter	1.30542	0.00596181	0.138479	0.100065	0.062855	0.0302309	0.0123062	ENSMUSG00000098178,ENSMUSG00000105361,ENSMUSG00000106106	,AY036118,Gm42418
17	36231292	NA	NA	intergenic	1.20299	0.00596946	0.138479	0.0987674	0.0594456	0.039113	0.0301912	NA	NA
7	38183830	ENSMUSG00000054676	1600014C10Rik	genic	2.29417	0.00596949	0.138479	0.0630411	0.064382	0	0	ENSMUSG00000054676,ENSMUSG00000108332	1600014C10Rik,D530033B14Rik
11	109011893	NA	NA	intergenic	1.57887	0.0059713	0.138479	0.14105	0.162232	0.0457645	0.0557595	NA	NA
1	63445893	ENSMUSG00000025964	Adam23	promoter	1.58957	0.0059785	0.138479	0.0455083	0.0457923	0.00474457	0.00960518	ENSMUSG00000025964	Adam23
11	120661175	ENSMUSG00000042988	Notum	promoter	1.85038	0.00598112	0.138479	0.106005	0.0732173	0.0602135	0.0677085	ENSMUSG00000042988,ENSMUSG00000053613	Notum,Notumos
1	122357222	NA	NA	intergenic	2.00204	0.00598329	0.138479	0.28937	0.142413	0.0877212	0.0572908	NA	NA
9	81863704	ENSMUSG00000043289	Mei4	promoter	0.912951	0.00598403	0.138479	0.0103643	0.00748157	0.000558889	0.00117291	ENSMUSG00000043289	Mei4
11	53479156	ENSMUSG00000044352	Sowaha	promoter	1.53135	0.00599021	0.138522	0.0279144	0.0234839	0.000594177	0.00178253	ENSMUSG00000044352,ENSMUSG00000054450	Gm9945,Sowaha
14	66077809	ENSMUSG00000022039	Adam2	promoter	2.42253	0.00600932	0.138863	0.20731	0.0772612	0.0601358	0.055294	ENSMUSG00000022039	Adam2
12	118849597	ENSMUSG00000048562	Sp8	genic	2.60896	0.00603367	0.139187	0.310926	0.158888	0.0854713	0.0752941	ENSMUSG00000048562	Sp8
9	107935955	ENSMUSG00000102377	Gm37974	promoter	1.12096	0.00603415	0.139187	0.0150005	0.0168155	0.000242601	0.000727802	ENSMUSG00000032936,ENSMUSG00000102377	Camkv,Gm37974
12	44221966	ENSMUSG00000036257	Pnpla8	promoter	2.08996	0.00603641	0.139187	0.0631398	0.0888328	0.00196095	0.00389721	ENSMUSG00000036257,ENSMUSG00000112547,ENSMUSG00000112795	Gm2027,Gm47096,Pnpla8
4	44704170	ENSMUSG00000103995	5730488B01Rik	genic	1.60952	0.00605439	0.13928	0.0680664	0.0598148	0.00930782	0.0128555	ENSMUSG00000014030,ENSMUSG00000103995	5730488B01Rik,Pax5
16	28564882	ENSMUSG00000022523	Fgf12	genic	2.60277	0.00606455	0.13928	0.262695	0.130834	0.0887814	0.0701009	ENSMUSG00000022523	Fgf12
5	28463246	ENSMUSG00000097726	9530036O11Rik	genic	1.3401	0.00606678	0.13928	0.591483	0.104226	0.375761	0.0864562	ENSMUSG00000002633,ENSMUSG00000097726	9530036O11Rik,Shh
1	89930895	ENSMUSG00000034486	Gbx2	promoter	1.71516	0.00606826	0.13928	0.0400588	0.042163	0.00208483	0.00435399	ENSMUSG00000034486,ENSMUSG00000092627	D130058E05Rik,Gbx2
4	106464075	ENSMUSG00000044254	Pcsk9	promoter	1.50497	0.00606855	0.13928	0.0803543	0.0541237	0.0514988	0.0633095	ENSMUSG00000044254	Pcsk9
17	39845694	ENSMUSG00000097971	Gm26917	promoter	2.97659	0.0060709	0.13928	0.234175	0.283746	0.0217688	0.0414508	ENSMUSG00000097971,ENSMUSG00000098178	Gm26917,Gm42418
9	3036096	ENSMUSG00000097312	Gm26870	promoter	1.07343	0.00607103	0.13928	0.810046	0.0407751	0.669732	0.0663746	ENSMUSG00000096201,ENSMUSG00000097312	Gm10715,Gm26870
X	161908371	ENSMUSG00000059493	Nhs	promoter	2.58942	0.00607545	0.139281	0.297385	0.142194	0.115203	0.123752	ENSMUSG00000059493,ENSMUSG00000087571	Gm15202,Nhs
2	164168668	ENSMUSG00000040164	Kcns1	genic	2.49606	0.0061031	0.139805	0.296206	0.136889	0.102878	0.0721327	ENSMUSG00000040164	Kcns1
5	146261048	ENSMUSG00000029635	Cdk8	genic	1.74934	0.00610708	0.139805	0.12303	0.0528375	0.036132	0.0455069	ENSMUSG00000029635	Cdk8
5	50058892	ENSMUSG00000029090	Adgra3	promoter	1.21902	0.00611894	0.139895	0.0163824	0.014733	0	0	ENSMUSG00000029090,ENSMUSG00000106430	Adgra3,Gm42460
2	125123409	ENSMUSG00000027201	Myef2	promoter	3.28051	0.00611978	0.139895	0.296747	0.196616	0.049511	0.0588963	ENSMUSG00000027201	Myef2
7	109010879	ENSMUSG00000031028	Tub	genic	1.44251	0.00614354	0.140338	0.0776567	0.021364	0.034338	0.0312323	ENSMUSG00000031028	Tub
5	146261012	ENSMUSG00000029635	Cdk8	genic	1.55137	0.00615314	0.140404	0.318941	0.282539	0.169142	0.252052	ENSMUSG00000029635	Cdk8
3	5860699	NA	NA	intergenic	2.55713	0.00615524	0.140404	0.504593	0.183655	0.149489	0.147185	NA	NA
17	39845303	ENSMUSG00000098178	Gm42418	promoter	1.64901	0.0061607	0.140415	0.193716	0.0822018	0.0605906	0.0463574	ENSMUSG00000097971,ENSMUSG00000098178	Gm26917,Gm42418
1	74951238	ENSMUSG00000006538	Ihh	promoter	1.64006	0.00616869	0.140415	0.0742568	0.0644688	0.0194796	0.0269119	ENSMUSG00000006538	Ihh
14	3332765	ENSMUSG00000096574	Gm2956	promoter	1.60956	0.00616895	0.140415	0.0475136	0.0423181	0.00601489	0.0111388	ENSMUSG00000096574	Gm2956
7	25072847	ENSMUSG00000045252	Zfp574	promoter	1.77606	0.00618369	0.140567	0.050865	0.044625	0.00837139	0.0251142	ENSMUSG00000003378,ENSMUSG00000045252	Grik5,Zfp574
5	119672109	ENSMUSG00000018604	Tbx3	genic	2.22373	0.00618445	0.140567	0.0769106	0.100849	0.00449072	0.00765807	ENSMUSG00000018604	Tbx3
19	31664721	ENSMUSG00000052920	Prkg1	genic	2.12596	0.00619359	0.140626	0.0811321	0.0640166	0.0249814	0.0378065	ENSMUSG00000052920	Prkg1
16	28564863	ENSMUSG00000022523	Fgf12	genic	2.2661	0.00620004	0.140626	0.437776	0.185344	0.188971	0.0916036	ENSMUSG00000022523	Fgf12
4	66404324	ENSMUSG00000028373	Astn2	promoter	2.42394	0.0062056	0.140626	0.109131	0.159889	0.00333568	0.00605503	ENSMUSG00000028373	Astn2
11	68692140	ENSMUSG00000020900	Myh10	genic	2.12747	0.00620599	0.140626	0.105402	0.100156	0.0147008	0.0210299	ENSMUSG00000020900	Myh10
18	37090155	ENSMUSG00000103255	Pcdhac1	promoter	2.15791	0.00621686	0.140626	0.218614	0.146242	0.078585	0.0785875	ENSMUSG00000007440,ENSMUSG00000102206,ENSMUSG00000102312,ENSMUSG00000102836,ENSMUSG00000103092,ENSMUSG00000103125,ENSMUSG00000103255,ENSMUSG00000103310,ENSMUSG00000103442,ENSMUSG00000103458,ENSMUSG00000103707,ENSMUSG00000103770,ENSMUSG00000103800,ENSMUSG00000104148,ENSMUSG00000104252,ENSMUSG00000104318	Gm37013,Gm37388,Gm42416,Pcdha1,Pcdha11,Pcdha12,Pcdha2,Pcdha3,Pcdha4,Pcdha5,Pcdha6,Pcdha7,Pcdha8,Pcdha9,Pcdhac1
12	23189596	ENSMUSG00000113798	Gm47385	promoter	1.43128	0.0062169	0.140626	0.0801621	0.038584	0.0383	0.0369602	ENSMUSG00000113798	Gm47385
5	75067565	NA	NA	intergenic	2.24551	0.00621788	0.140626	0.102106	0.118117	0.00957628	0.0127674	NA	NA
3	5860708	NA	NA	intergenic	2.85327	0.00624012	0.140884	0.568123	0.0954902	0.167811	0.23144	NA	NA
17	39848782	ENSMUSG00000106106		promoter	2.16566	0.00624021	0.140884	0.125062	0.108705	0.0450397	0.0640317	ENSMUSG00000098178,ENSMUSG00000105361,ENSMUSG00000106106	,AY036118,Gm42418
8	25240796	ENSMUSG00000065954	Tacc1	genic	1.63738	0.00624255	0.140884	0.0378966	0.0389622	0.0021111	0.00305655	ENSMUSG00000065954	Tacc1
8	45069118	ENSMUSG00000054764	Mtnr1a	promoter	3.12361	0.0062502	0.140891	0.50085	0.185036	0.178472	0.116249	ENSMUSG00000054764	Mtnr1a
9	87015428	ENSMUSG00000047897	Ripply2	promoter	2.39087	0.0062546	0.140891	0.098293	0.107662	0.037721	0.0788902	ENSMUSG00000047897	Ripply2
10	13090973	ENSMUSG00000019817	Plagl1	genic	2.61162	0.00625615	0.140891	0.186939	0.104556	0.0516231	0.082768	ENSMUSG00000019817	Plagl1
9	40456090	ENSMUSG00000040111	Gramd1b	genic	2.3284	0.0062657	0.141007	0.100961	0.115218	0.00324375	0.00520733	ENSMUSG00000040111	Gramd1b
4	125490243	ENSMUSG00000001985	Grik3	promoter	1.9845	0.00627202	0.14105	0.0553418	0.0519321	0.00941761	0.0138875	ENSMUSG00000001985	Grik3
10	107272125	ENSMUSG00000019906	Lin7a	promoter	1.59843	0.00629166	0.141129	0.0447493	0.0260572	0.0110761	0.0162567	ENSMUSG00000019906	Lin7a
17	36231421	NA	NA	intergenic	1.29239	0.00629223	0.141129	0.143804	0.0716269	0.0537637	0.021652	NA	NA
9	3036079	ENSMUSG00000097312	Gm26870	promoter	-0.738558	0.00629293	0.141129	0.821793	0.0712315	0.883946	0.0390105	ENSMUSG00000096201,ENSMUSG00000097312	Gm10715,Gm26870
9	81863733	ENSMUSG00000043289	Mei4	promoter	2.13842	0.00629323	0.141129	0.0564323	0.0641219	0.00021554	0.000646621	ENSMUSG00000043289	Mei4
11	103809959	ENSMUSG00000000125	Wnt3	genic	3.09621	0.0062996	0.141172	0.161865	0.167989	0.00202503	0.00355584	ENSMUSG00000000125	Wnt3
17	39848358	ENSMUSG00000098178	Gm42418	promoter	1.01424	0.00630836	0.141269	0.0645949	0.0295779	0.0247097	0.00980837	ENSMUSG00000098178,ENSMUSG00000105361,ENSMUSG00000106106	,AY036118,Gm42418
11	5064152	ENSMUSG00000034201	Gas2l1	genic	1.74751	0.00631854	0.141351	0.0528027	0.0536097	0.00917165	0.0154432	ENSMUSG00000034201	Gas2l1
12	67221595	ENSMUSG00000034912	Mdga2	genic	3.12409	0.0063223	0.141351	0.236776	0.143059	0.0507166	0.0899641	ENSMUSG00000034912	Mdga2
6	105677764	ENSMUSG00000064293	Cntn4	promoter	2.49366	0.00632738	0.141351	0.0829213	0.0939411	0.00242811	0.00624347	ENSMUSG00000064293,ENSMUSG00000085067	Cntn4,Gm15631
17	85621626	ENSMUSG00000038805	Six3	promoter	1.78735	0.00632974	0.141351	0.0695228	0.0896061	0.0049311	0.00811902	ENSMUSG00000038805,ENSMUSG00000099635	Gm28528,Six3
X	36864205	ENSMUSG00000006423	C330007P06Rik	genic	2.25461	0.0063453	0.141538	0.145248	0.139442	0.0374724	0.0628697	ENSMUSG00000006423	C330007P06Rik
12	22030498	NA	NA	intergenic	2.15561	0.00635052	0.141538	0.122739	0.0471782	0.0282115	0.03116	NA	NA
6	30958659	ENSMUSG00000073209	Klf14	promoter	1.69907	0.00635356	0.141538	0.118116	0.058644	0.0373734	0.0324318	ENSMUSG00000073209	Klf14
8	122336185	ENSMUSG00000049577	Zfpm1	genic	5.22413	0.00635586	0.141538	0.932382	0.0493104	0.434438	0.331562	ENSMUSG00000049577,ENSMUSG00000092329	Gm20388,Zfpm1
17	39846482	ENSMUSG00000098178	Gm42418	promoter	1.51235	0.00636115	0.141557	0.167421	0.0797552	0.0739994	0.0477467	ENSMUSG00000098178,ENSMUSG00000106106	,Gm42418
9	40877675	ENSMUSG00000054360	Bsx	genic	2.49673	0.00637193	0.141698	0.118927	0.0998483	0.01668	0.021811	ENSMUSG00000054360	Bsx
5	67607757	ENSMUSG00000050010	Shisa3	promoter	1.78065	0.00638113	0.141803	0.0466374	0.0304252	0.00543939	0.00943409	ENSMUSG00000050010,ENSMUSG00000106947	1700025A08Rik,Shisa3
13	43365866	ENSMUSG00000054021	Sirt5	promoter	1.99426	0.0064065	0.142268	0.158864	0.0907652	0.0789911	0.0837484	ENSMUSG00000054021	Sirt5
17	57087509	ENSMUSG00000062591	Tubb4a	promoter	1.94386	0.00641283	0.142309	0.133583	0.111713	0.0297719	0.0356689	ENSMUSG00000062591	Tubb4a
2	74712023	ENSMUSG00000052371	Hoxd3os1	promoter	1.3092	0.00642641	0.142512	0.0260914	0.0320257	0.0014748	0.00292733	ENSMUSG00000052371,ENSMUSG00000079277,ENSMUSG00000101174	Hoxd3,Hoxd3os1,Hoxd4
2	148046169	ENSMUSG00000037025	Foxa2	genic	1.57227	0.00643558	0.142616	0.0322756	0.029321	0.00108401	0.00325203	ENSMUSG00000037025	Foxa2
11	97737969	ENSMUSG00000018547	Pip4k2b	genic	3.37001	0.00645965	0.142961	0.358188	0.243865	0.0607649	0.0806306	ENSMUSG00000018547	Pip4k2b
8	106606854	ENSMUSG00000000303	Cdh1	genic	2.32231	0.00646012	0.142961	0.23068	0.133431	0.0540156	0.0398488	ENSMUSG00000000303	Cdh1
15	73839631	ENSMUSG00000072487	Mroh5	promoter	1.10863	0.00649044	0.143447	0.0337907	0.0589287	0.00416755	0.00716945	ENSMUSG00000072487,ENSMUSG00000086361	Gm6569,Mroh5
8	94186702	NA	NA	intergenic	-2.05993	0.00649342	0.143447	0.0120765	0.0158945	0.0738701	0.0993342	NA	NA
6	120493926	ENSMUSG00000094626	Tmem121b	promoter	1.50266	0.00649778	0.143447	0.0299853	0.0275082	0.00261857	0.00730714	ENSMUSG00000094626	Tmem121b
6	4903604	ENSMUSG00000032827	Ppp1r9a	genic	1.47249	0.00650009	0.143447	0.0248782	0.0306952	0	0	ENSMUSG00000032827	Ppp1r9a
5	63650235	ENSMUSG00000090061	Nwd2	genic	2.9158	0.00650728	0.143449	0.296214	0.229537	0.0813437	0.0724832	ENSMUSG00000090061,ENSMUSG00000104868	Gm9954,Nwd2
3	141465859	ENSMUSG00000089737	Gm15688	promoter	2.28843	0.00651364	0.143449	0.105233	0.102644	0.0129606	0.0190814	ENSMUSG00000059921,ENSMUSG00000089737	Gm15688,Unc5c
11	49169527	ENSMUSG00000040283	Btnl9	genic	2.41542	0.006526	0.143449	0.254808	0.172202	0.0641279	0.0593938	ENSMUSG00000040283	Btnl9
5	120431996	ENSMUSG00000029595	Lhx5	promoter	1.50436	0.00652678	0.143449	0.0797265	0.114528	0.0346176	0.0625888	ENSMUSG00000029595,ENSMUSG00000098649	Gm27199,Lhx5
4	13743183	ENSMUSG00000006586	Runx1t1	promoter	2.61267	0.00652991	0.143449	0.144272	0.139194	0.00831345	0.00952871	ENSMUSG00000006586	Runx1t1
17	32396595	ENSMUSG00000052142	Rasal3	genic	1.73648	0.00653727	0.143449	0.093538	0.0501732	0.0466345	0.0658136	ENSMUSG00000052142	Rasal3
9	107935904	ENSMUSG00000032936	Camkv	promoter	0.974786	0.00653972	0.143449	0.0143479	0.0129446	0.00108757	0.0021643	ENSMUSG00000032936,ENSMUSG00000102377	Camkv,Gm37974
GL456378.1	27984	NA	NA	intergenic	2.55254	0.00654231	0.143449	0.638124	0.191838	0.238818	0.143508	NA	NA
14	50062178	ENSMUSG00000102189	Gm37194	genic	1.86408	0.00654251	0.143449	0.0425873	0.0567981	0.00962128	0.0242444	ENSMUSG00000102189	Gm37194
12	22030522	NA	NA	intergenic	1.98701	0.00654516	0.143449	0.102677	0.0447386	0.0254951	0.0209923	NA	NA
5	106458387	ENSMUSG00000034384	Barhl2	promoter	1.95374	0.00655536	0.143574	0.0555878	0.0552208	0.00664259	0.00967835	ENSMUSG00000034384	Barhl2
10	13090958	ENSMUSG00000019817	Plagl1	genic	2.81913	0.00656349	0.143653	0.248153	0.0928863	0.0809741	0.127682	ENSMUSG00000019817	Plagl1
16	18058401	ENSMUSG00000003531	Dgcr6	genic	-2.34466	0.00657047	0.143708	0.0941896	0.0674201	0.324339	0.188942	ENSMUSG00000003531	Dgcr6
7	28267925	ENSMUSG00000046058	Eid2	promoter	1.62489	0.00658114	0.143738	0.0502737	0.054002	0.00593246	0.00757715	ENSMUSG00000046058	Eid2
7	57509929	ENSMUSG00000033676	Gabrb3	promoter	2.48422	0.00658429	0.143738	0.223751	0.16179	0.0487824	0.0485544	ENSMUSG00000033676,ENSMUSG00000055078	Gabra5,Gabrb3
2	74704887	ENSMUSG00000052371	Hoxd3os1	promoter	1.5663	0.00658539	0.143738	0.0339851	0.0313419	0.0092616	0.020901	ENSMUSG00000027102,ENSMUSG00000052371	Hoxd3os1,Hoxd8
5	63649769	ENSMUSG00000090061	Nwd2	genic	1.84276	0.0065938	0.143823	0.11195	0.15078	0.0158658	0.0135623	ENSMUSG00000090061,ENSMUSG00000104868	Gm9954,Nwd2
9	3005937	ENSMUSG00000096385	Gm11168	genic	1.07071	0.00660057	0.143873	0.747032	0.068894	0.568597	0.104674	ENSMUSG00000096385,ENSMUSG00000097312	Gm11168,Gm26870
11	67455549	ENSMUSG00000033066	Gas7	promoter	0.933009	0.00661625	0.144116	0.0129339	0.0143184	0.000610501	0.0018315	ENSMUSG00000033066	Gas7
7	113766217	ENSMUSG00000038156	Spon1	promoter	1.43573	0.00662272	0.144158	0.0222795	0.0199141	0.00217865	0.00653595	ENSMUSG00000038156	Spon1
17	69969415	ENSMUSG00000003279	Dlgap1	promoter	2.16197	0.00663111	0.144243	0.163479	0.0921733	0.0546349	0.105952	ENSMUSG00000003279	Dlgap1
3	62159055	NA	NA	intergenic	2.85087	0.00663786	0.144291	0.756561	0.139121	0.303831	0.27501	NA	NA
9	120304126	ENSMUSG00000041794	Myrip	genic	1.23618	0.00664298	0.144304	0.0315741	0.0265269	0.0133048	0.0236875	ENSMUSG00000041794	Myrip
5	89883268	ENSMUSG00000043635	Adamts3	promoter	2.06444	0.0066544	0.14435	0.0724062	0.0756149	0.00512139	0.00961084	ENSMUSG00000043635	Adamts3
5	130089467	ENSMUSG00000034118	Tpst1	genic	1.99076	0.00665762	0.14435	0.0672415	0.0396355	0.0155546	0.0243089	ENSMUSG00000034118	Tpst1
18	80985947	ENSMUSG00000098720	Gm27239	promoter	1.57344	0.00666169	0.14435	0.0447234	0.0304844	0.00969977	0.0128086	ENSMUSG00000024565,ENSMUSG00000098720,ENSMUSG00000098880	Gm27238,Gm27239,Sall3
5	35397212	ENSMUSG00000067438	Hmx1	genic	1.19629	0.00666323	0.14435	0.0671866	0.0470425	0.0236199	0.0167537	ENSMUSG00000067438	Hmx1
15	87624174	ENSMUSG00000054863	Fam19a5	genic	1.93056	0.00667313	0.144467	0.0442732	0.0440447	0.00215332	0.00438135	ENSMUSG00000054863	Fam19a5
17	50190264	ENSMUSG00000039316	Rftn1	promoter	2.19281	0.00667773	0.144468	0.0871143	0.069629	0.00872433	0.0144282	ENSMUSG00000039316	Rftn1
8	88521874	ENSMUSG00000031661	Nkd1	genic	1.30494	0.0066948	0.144739	0.0291215	0.0258671	0.00358648	0.00477914	ENSMUSG00000031661	Nkd1
6	113392654	ENSMUSG00000030276	Ttll3	genic	2.33764	0.00672587	0.145312	0.128044	0.09443	0.0285443	0.0239042	ENSMUSG00000030276	Ttll3
2	38710941	ENSMUSG00000087164	Nr5a1os	promoter	2.15925	0.00673269	0.145361	0.0668572	0.0191299	0.0191704	0.0364738	ENSMUSG00000026751,ENSMUSG00000087164	Nr5a1,Nr5a1os
10	60686697	ENSMUSG00000012819	Cdh23	genic	1.59859	0.00673752	0.145367	0.0642538	0.0706893	0.0124398	0.0109831	ENSMUSG00000012819	Cdh23
15	76523472	ENSMUSG00000048385	Scrt1	promoter	1.3873	0.00674886	0.145405	0.0216421	0.0177678	0.00188351	0.00490046	ENSMUSG00000048385	Scrt1
2	125123395	ENSMUSG00000027201	Myef2	promoter	2.66615	0.0067524	0.145405	0.220858	0.108682	0.0506407	0.0519304	ENSMUSG00000027201	Myef2
8	14097089	ENSMUSG00000047495	Dlgap2	genic	1.44596	0.00675297	0.145405	0.0459552	0.0389873	0.00757404	0.00942021	ENSMUSG00000047495	Dlgap2
2	125505883	ENSMUSG00000053615	Gm9913	genic	2.53939	0.0067637	0.145448	0.211602	0.0920396	0.0496962	0.0478637	ENSMUSG00000027204,ENSMUSG00000053615	Fbn1,Gm9913
5	120302397	NA	NA	intergenic	1.32441	0.00676651	0.145448	0.0278627	0.025952	0.0031746	0.00952381	NA	NA
4	28815250	ENSMUSG00000028289	Epha7	promoter	1.6733	0.00677858	0.145448	0.0593046	0.0565258	0.0095834	0.0116744	ENSMUSG00000028289,ENSMUSG00000086774	Epha7,Gm11915
3	103576413	ENSMUSG00000027849	Syt6	genic	1.75806	0.00677912	0.145448	0.035832	0.0331611	0.00252265	0.00648825	ENSMUSG00000027849	Syt6
1	156204977	ENSMUSG00000015484	Fam163a	promoter	1.76938	0.00677917	0.145448	0.100641	0.0649029	0.0263582	0.0376139	ENSMUSG00000015484	Fam163a
2	118703257	ENSMUSG00000078137	Ankrd63	genic	2.21523	0.00678232	0.145448	0.0654339	0.0646021	0.00204448	0.00411072	ENSMUSG00000078137	Ankrd63
11	109011916	NA	NA	intergenic	1.17873	0.00679074	0.145531	0.14836	0.0458533	0.0604156	0.0473712	NA	NA
4	99656879	ENSMUSG00000092763	Gm23366	promoter	2.42844	0.00680647	0.14577	0.127634	0.152294	0.00603684	0.0155701	ENSMUSG00000067261,ENSMUSG00000086096,ENSMUSG00000092763	Foxd3,Gm12688,Gm23366
18	23310454	NA	NA	intergenic	2.50284	0.00683006	0.146123	0.190445	0.101227	0.067302	0.0615209	NA	NA
15	76518735	ENSMUSG00000048385	Scrt1	genic	1.24532	0.00683338	0.146123	0.0374981	0.0401145	0.00808275	0.0153059	ENSMUSG00000048385	Scrt1
11	68692125	ENSMUSG00000020900	Myh10	genic	2.09238	0.00683668	0.146123	0.111398	0.140798	0.00833226	0.0098223	ENSMUSG00000020900	Myh10
16	29893980	NA	NA	intergenic	2.11534	0.00684329	0.146166	0.170778	0.0784676	0.0577064	0.0520786	NA	NA
12	110278036	ENSMUSG00000075707	Dio3	promoter	1.28854	0.00685126	0.146238	0.0273245	0.0222727	0.0066461	0.0107003	ENSMUSG00000075707,ENSMUSG00000113581	Dio3,Dio3os
2	74712046	ENSMUSG00000079277	Hoxd3	promoter	1.01816	0.00685879	0.146301	0.0150836	0.0121735	0.00150659	0.00451977	ENSMUSG00000052371,ENSMUSG00000079277,ENSMUSG00000101174	Hoxd3,Hoxd3os1,Hoxd4
11	69560019	ENSMUSG00000041346	Wrap53	promoter	2.5774	0.00687531	0.14649	0.192497	0.137323	0.0514543	0.0769362	ENSMUSG00000003934,ENSMUSG00000041346	Efnb3,Wrap53
8	84736194	ENSMUSG00000001911	Nfix	genic	2.91966	0.00687685	0.14649	0.729205	0.0923044	0.364207	0.165304	ENSMUSG00000001911	Nfix
11	103809976	ENSMUSG00000000125	Wnt3	genic	3.05669	0.00689424	0.146763	0.147942	0.158109	0.000411523	0.00123457	ENSMUSG00000000125	Wnt3
X	106187189	ENSMUSG00000062070	Pgk1	promoter	2.45497	0.00689947	0.146776	0.205181	0.0624628	0.0498544	0.0570059	ENSMUSG00000062070	Pgk1
4	99656784	ENSMUSG00000086096	Gm12688	promoter	2.79227	0.00690548	0.146806	0.38544	0.231934	0.130918	0.128973	ENSMUSG00000067261,ENSMUSG00000086096,ENSMUSG00000092763	Foxd3,Gm12688,Gm23366
GL456378.1	27863	NA	NA	intergenic	2.45339	0.0069265	0.147155	0.216543	0.0809468	0.058861	0.038324	NA	NA
17	39845601	ENSMUSG00000097971	Gm26917	promoter	2.58321	0.00694271	0.147401	0.558059	0.221997	0.179202	0.135867	ENSMUSG00000097971,ENSMUSG00000098178	Gm26917,Gm42418
6	100297689	NA	NA	intergenic	1.56572	0.00695922	0.147653	0.0639638	0.0510954	0.0139075	0.0188919	NA	NA
18	45558376	ENSMUSG00000054477	Kcnn2	genic	2.6905	0.00696948	0.147772	0.120205	0.109382	0.00600749	0.00998608	ENSMUSG00000054477	Kcnn2
7	49637492	ENSMUSG00000030507	Dbx1	promoter	2.32596	0.00699949	0.14831	0.214661	0.108926	0.0540254	0.0458102	ENSMUSG00000030507	Dbx1
17	39845958	ENSMUSG00000097971	Gm26917	promoter	1.16997	0.00701211	0.148479	0.182485	0.110535	0.0707249	0.0434727	ENSMUSG00000097971,ENSMUSG00000098178	Gm26917,Gm42418
X	10718499	ENSMUSG00000085587	Gm14493	promoter	2.25152	0.00702869	0.148666	0.116607	0.0913508	0.0230839	0.0363127	ENSMUSG00000008035,ENSMUSG00000085587,ENSMUSG00000097444	Gm10489,Gm14493,Mid1ip1
17	34672113	ENSMUSG00000033327	Tnxb	genic	2.86257	0.00703029	0.148666	0.618107	0.134838	0.219013	0.159725	ENSMUSG00000033327	Tnxb
12	116486026	ENSMUSG00000056553	Ptprn2	promoter	1.91897	0.00704868	0.148878	0.106945	0.0823471	0.0273595	0.0231814	ENSMUSG00000056553	Ptprn2
10	62887218	ENSMUSG00000047146	Tet1	genic	2.41879	0.00704965	0.148878	0.115268	0.135092	0.0149728	0.0285182	ENSMUSG00000047146	Tet1
10	127091707	ENSMUSG00000025422	Agap2	genic	1.64363	0.00706807	0.149113	0.0545974	0.0326177	0.0155762	0.024492	ENSMUSG00000025422	Agap2
11	102946471	ENSMUSG00000097410	Gm26668	promoter	1.19895	0.00707012	0.149113	0.0335709	0.056043	0.00643792	0.0128674	ENSMUSG00000045532,ENSMUSG00000097410	C1ql1,Gm26668
1	24586720	ENSMUSG00000026141	Col19a1	genic	2.56901	0.00708231	0.149135	0.162143	0.102007	0.032998	0.0340756	ENSMUSG00000026141	Col19a1
17	39845622	ENSMUSG00000098178	Gm42418	promoter	1.49158	0.00708678	0.149135	0.295204	0.13062	0.125689	0.0959833	ENSMUSG00000097971,ENSMUSG00000098178	Gm26917,Gm42418
15	82987416	ENSMUSG00000097301	AW121686	promoter	1.32359	0.00708752	0.149135	0.0337262	0.0377947	0.00468897	0.00791995	ENSMUSG00000041852,ENSMUSG00000097301,ENSMUSG00000100552	AW121686,Gm29019,Tcf20
11	61022804	ENSMUSG00000042529	Kcnj12	promoter	1.28746	0.00708988	0.149135	0.0218852	0.0160733	0.00278549	0.00508452	ENSMUSG00000042529	Kcnj12
8	3393079	ENSMUSG00000004568	Arhgef18	promoter	1.07108	0.00709901	0.149153	0.0153021	0.0142358	0.00530731	0.011512	ENSMUSG00000004568	Arhgef18
12	110278015	ENSMUSG00000113581	Dio3os	promoter	1.5829	0.00710008	0.149153	0.0434142	0.050784	0.00298887	0.00535093	ENSMUSG00000075707,ENSMUSG00000113581	Dio3,Dio3os
18	23310432	NA	NA	intergenic	2.26739	0.00710575	0.149174	0.107023	0.0761222	0.025541	0.0244957	NA	NA
12	20196975	ENSMUSG00000116736		promoter	1.29759	0.0071142	0.149253	0.0304723	0.0215677	0.00468234	0.00727971	ENSMUSG00000113964,ENSMUSG00000116736	,Gm48667
8	69584736	ENSMUSG00000111594	Gm3365	promoter	1.84646	0.0071243	0.149367	0.0473768	0.0375078	0.00451158	0.00811735	ENSMUSG00000111594	Gm3365
3	20155114	ENSMUSG00000019528	Gyg	promoter	1.92428	0.0071419	0.149637	0.041639	0.0311965	0.012588	0.0357722	ENSMUSG00000019528	Gyg
9	54981614	ENSMUSG00000035594	Chrna5	genic	1.2328	0.00715094	0.149648	0.0166731	0.0135216	0.00461042	0.0138313	ENSMUSG00000035594	Chrna5
1	75360902	ENSMUSG00000026208	Des	genic	2.87041	0.00715179	0.149648	0.285693	0.201848	0.0832287	0.102109	ENSMUSG00000026208	Des
18	81927422	NA	NA	intergenic	2.51793	0.00716302	0.149697	0.230785	0.211162	0.0515923	0.050973	NA	NA
2	54436177	ENSMUSG00000060988	Galnt13	promoter	1.98687	0.00716354	0.149697	0.118379	0.0756174	0.0630829	0.094092	ENSMUSG00000060988	Galnt13
11	85838073	ENSMUSG00000000093	Tbx2	genic	1.55789	0.00717554	0.149782	0.0568315	0.0623504	0.00961679	0.0088489	ENSMUSG00000000093	Tbx2
3	40683451	ENSMUSG00000060798	Intu	genic	2.67484	0.00717699	0.149782	0.189586	0.148929	0.0433287	0.0772281	ENSMUSG00000060798	Intu
15	26895569	ENSMUSG00000043556	Fbxl7	promoter	1.87948	0.00718166	0.149782	0.0605993	0.0975325	0.00138307	0.00220936	ENSMUSG00000043556	Fbxl7
5	28463214	ENSMUSG00000097726	9530036O11Rik	genic	1.84368	0.00719213	0.149902	0.287761	0.136772	0.0856949	0.0265834	ENSMUSG00000002633,ENSMUSG00000097726	9530036O11Rik,Shh
2	125123411	ENSMUSG00000027201	Myef2	promoter	2.17663	0.00722102	0.150259	0.206044	0.125493	0.0748441	0.137178	ENSMUSG00000027201	Myef2
15	75086664	NA	NA	intergenic	-1.11074	0.00722956	0.150259	0.410011	0.088163	0.581218	0.114453	NA	NA
17	39844771	ENSMUSG00000097971	Gm26917	genic	1.60119	0.00723047	0.150259	0.273575	0.151407	0.0964022	0.0523112	ENSMUSG00000097971	Gm26917
5	115194032	ENSMUSG00000029544	Cabp1	promoter	1.70792	0.00723693	0.150259	0.0418135	0.0544022	0.00101937	0.0030581	ENSMUSG00000029544	Cabp1
4	46344895	ENSMUSG00000087383	Gm12446	genic	2.12389	0.00723794	0.150259	0.150044	0.112498	0.0349158	0.0433953	ENSMUSG00000070990,ENSMUSG00000087383	Foxe1,Gm12446
5	28166141	ENSMUSG00000039095	En2	promoter	1.45075	0.00725492	0.150259	0.023016	0.0206488	0	0	ENSMUSG00000039095	En2
5	44226923	ENSMUSG00000046985	Tapt1	promoter	1.00491	0.00725549	0.150259	0.0152576	0.0115633	0.0029499	0.00496929	ENSMUSG00000046985,ENSMUSG00000104784	Gm42984,Tapt1
15	40655495	ENSMUSG00000022306	Zfpm2	promoter	1.46241	0.00725555	0.150259	0.0235509	0.0223682	0	0	ENSMUSG00000022306	Zfpm2
11	115250216	ENSMUSG00000020734	Grin2c	genic	1.08825	0.00725855	0.150259	0.0279201	0.030716	0.00448554	0.00877137	ENSMUSG00000020734	Grin2c
14	122406731	ENSMUSG00000115263		promoter	2.90464	0.00726573	0.150259	0.361426	0.175455	0.111624	0.0782272	ENSMUSG00000115263
7	40899158	ENSMUSG00000039257	Vstm2b	genic	2.78132	0.00726774	0.150259	0.215336	0.201017	0.0299725	0.032763	ENSMUSG00000039257,ENSMUSG00000100600	A230077H06Rik,Vstm2b
5	106458375	ENSMUSG00000034384	Barhl2	promoter	1.38627	0.00726978	0.150259	0.0225118	0.0246216	0.000245278	0.000735835	ENSMUSG00000034384	Barhl2
3	125937920	ENSMUSG00000032854	Ugt8a	genic	3.04527	0.00727054	0.150259	0.413928	0.185061	0.113533	0.103443	ENSMUSG00000032854	Ugt8a
17	39848621	ENSMUSG00000105361	AY036118	promoter	1.08221	0.00728516	0.150464	0.0881224	0.0333155	0.0325355	0.0182766	ENSMUSG00000098178,ENSMUSG00000105361,ENSMUSG00000106106	,AY036118,Gm42418
8	66688024	ENSMUSG00000044014	Npy5r	promoter	1.66177	0.00731901	0.150973	0.085489	0.0659293	0.0221077	0.0222241	ENSMUSG00000044014	Npy5r
17	36231395	NA	NA	intergenic	1.79155	0.00731927	0.150973	0.0996431	0.0633128	0.0217651	0.0190437	NA	NA
17	39843517	ENSMUSG00000097971	Gm26917	genic	1.33563	0.00733198	0.151137	0.11315	0.0398799	0.0400189	0.039053	ENSMUSG00000097971	Gm26917
17	39848734	ENSMUSG00000098178	Gm42418	promoter	2.86561	0.00734465	0.151204	0.77845	0.076947	0.33235	0.298364	ENSMUSG00000098178,ENSMUSG00000105361,ENSMUSG00000106106	,AY036118,Gm42418
11	44618438	ENSMUSG00000102563	Gm37695	promoter	1.81604	0.00735222	0.151204	0.0454689	0.0563345	0.000660945	0.0015746	ENSMUSG00000057098,ENSMUSG00000102563	Ebf1,Gm37695
2	74697970	ENSMUSG00000043342	Hoxd9	promoter	2.02332	0.00735429	0.151204	0.249888	0.0736696	0.0935496	0.056681	ENSMUSG00000043342,ENSMUSG00000100209	Gm28793,Hoxd9
13	18948890	ENSMUSG00000021314	Amph	genic	1.92164	0.00735867	0.151204	0.242698	0.102717	0.083762	0.0704807	ENSMUSG00000021314	Amph
10	13090935	ENSMUSG00000019817	Plagl1	genic	2.8147	0.00736162	0.151204	0.235262	0.0713742	0.0780111	0.126767	ENSMUSG00000019817	Plagl1
4	125490790	ENSMUSG00000001985	Grik3	promoter	0.999921	0.00736368	0.151204	0.0212766	0.0203843	0.00369805	0.00743609	ENSMUSG00000001985	Grik3
2	93642804	ENSMUSG00000040310	Alx4	promoter	1.62344	0.00736851	0.151206	0.0514056	0.0659481	0.0135467	0.0202107	ENSMUSG00000040310	Alx4
8	50916030	ENSMUSG00000110246	C130073E24Rik	genic	1.90602	0.00738154	0.151223	0.0794061	0.0727814	0.00756608	0.013142	ENSMUSG00000110246	C130073E24Rik
11	109011891	NA	NA	intergenic	1.25734	0.00738247	0.151223	0.148642	0.147437	0.0568448	0.0552273	NA	NA
4	99656910	ENSMUSG00000086096	Gm12688	promoter	2.62267	0.00739627	0.151223	0.208898	0.184169	0.0263584	0.023	ENSMUSG00000067261,ENSMUSG00000086096,ENSMUSG00000092763	Foxd3,Gm12688,Gm23366
16	35541456	ENSMUSG00000052133	Sema5b	promoter	1.39515	0.00739925	0.151223	0.147693	0.0964874	0.0777791	0.103224	ENSMUSG00000052133	Sema5b
17	39844850	ENSMUSG00000097971	Gm26917	genic	1.73719	0.00740624	0.151223	0.291095	0.161679	0.0939639	0.0585812	ENSMUSG00000097971	Gm26917
11	119253521	ENSMUSG00000039963	Ccdc40	genic	2.29905	0.00740916	0.151223	0.248341	0.123795	0.0877144	0.0737475	ENSMUSG00000039963	Ccdc40
15	87624383	ENSMUSG00000054863	Fam19a5	genic	1.60915	0.00741292	0.151223	0.0482359	0.0636527	0.0070914	0.0140945	ENSMUSG00000054863	Fam19a5
X	101850121	ENSMUSG00000079481	Nhsl2	genic	2.48798	0.00741597	0.151223	0.17675	0.0435249	0.0473592	0.0654928	ENSMUSG00000079481	Nhsl2
8	58912550	ENSMUSG00000049946	BC030500	promoter	2.86203	0.0074173	0.151223	0.246629	0.162833	0.079365	0.143197	ENSMUSG00000049946,ENSMUSG00000096914	BC030500,Galntl6
1	38836217	ENSMUSG00000048814	Lonrf2	promoter	1.76172	0.0074175	0.151223	0.0407029	0.0535251	0.0103785	0.0283652	ENSMUSG00000048814	Lonrf2
4	78211729	ENSMUSG00000028399	Ptprd	promoter	2.1444	0.00742151	0.151223	0.110483	0.0653318	0.0206036	0.025614	ENSMUSG00000028399,ENSMUSG00000092492	B230208B08Rik,Ptprd
11	67455522	ENSMUSG00000033066	Gas7	promoter	1.24835	0.00742859	0.151232	0.0246718	0.0321271	0.001221	0.003663	ENSMUSG00000033066	Gas7
3	125937911	ENSMUSG00000032854	Ugt8a	genic	2.08564	0.00743143	0.151232	0.171996	0.140127	0.0453587	0.0488483	ENSMUSG00000032854	Ugt8a
4	13743179	ENSMUSG00000006586	Runx1t1	promoter	1.64002	0.00743697	0.151248	0.0450582	0.0362506	0.00387003	0.00680524	ENSMUSG00000006586	Runx1t1
9	91377962	ENSMUSG00000036972	Zic4	genic	1.7383	0.00744635	0.151343	0.103398	0.123378	0.0170789	0.016283	ENSMUSG00000036972	Zic4
12	73113113	ENSMUSG00000034460	Six4	promoter	2.05324	0.00747205	0.151581	0.0700096	0.0836619	0.0244557	0.0568506	ENSMUSG00000034460	Six4
4	47057184	ENSMUSG00000066191	Anks6	promoter	1.88535	0.00747277	0.151581	0.096003	0.0812819	0.0147434	0.0149998	ENSMUSG00000066191	Anks6
6	110645841	ENSMUSG00000092448	Gm20387	promoter	2.8345	0.0074739	0.151581	0.285168	0.182751	0.0570576	0.0608351	ENSMUSG00000056755,ENSMUSG00000092448	Gm20387,Grm7
17	69969461	ENSMUSG00000003279	Dlgap1	promoter	2.3435	0.00747708	0.151581	0.0760187	0.105837	0.00293326	0.00353827	ENSMUSG00000003279	Dlgap1
16	18777493	ENSMUSG00000041378	Cldn5	genic	1.10131	0.00748618	0.151657	0.0160564	0.0150125	0.0013783	0.00224885	ENSMUSG00000041378	Cldn5
18	66458537	ENSMUSG00000024521	Pmaip1	promoter	1.22158	0.00749492	0.151657	0.0187674	0.0200082	0.000774722	0.00159651	ENSMUSG00000024521	Pmaip1
GL456378.1	27852	NA	NA	intergenic	1.6575	0.0074964	0.151657	0.213389	0.074093	0.075711	0.0691897	NA	NA
2	98662296	ENSMUSG00000075015	Gm10801	promoter	0.574543	0.00749988	0.151657	0.869347	0.0155198	0.815729	0.0108446	ENSMUSG00000075015	Gm10801
11	103809949	ENSMUSG00000000125	Wnt3	genic	3.3511	0.00751655	0.151898	0.193967	0.216429	0.00227435	0.00343981	ENSMUSG00000000125	Wnt3
2	152143739	ENSMUSG00000068079	Tcf15	promoter	2.11261	0.00753928	0.152261	0.0842527	0.0980511	0.00322132	0.00505623	ENSMUSG00000068079	Tcf15
15	89068391	ENSMUSG00000058441	Panx2	genic	2.11043	0.00755895	0.152389	0.157479	0.177778	0.0581857	0.075712	ENSMUSG00000058441	Panx2
8	122336277	ENSMUSG00000049577	Zfpm1	genic	4.58565	0.00756032	0.152389	0.805986	0.0759213	0.243331	0.249176	ENSMUSG00000049577,ENSMUSG00000092329	Gm20388,Zfpm1
7	52005699	ENSMUSG00000074093	Svip	promoter	1.99276	0.00756039	0.152389	0.173997	0.110163	0.0385773	0.0404286	ENSMUSG00000074093	Svip
13	92426572	ENSMUSG00000090907	C030017D09Rik	genic	2.07543	0.00756472	0.152389	0.0573082	0.0757158	0	0	ENSMUSG00000045034,ENSMUSG00000090907	Ankrd34b,C030017D09Rik
17	25343441	ENSMUSG00000024173	Tpsab1	genic	-2.8795	0.00757069	0.152413	0.306333	0.136225	0.682941	0.142562	ENSMUSG00000024173	Tpsab1
2	168050591	NA	NA	intergenic	1.221	0.00758125	0.152465	0.025165	0.0235191	0.00381971	0.00578982	NA	NA
3	26331745	ENSMUSG00000074664	A830092H15Rik	genic	1.90777	0.00758283	0.152465	0.145463	0.0915929	0.0450334	0.0385083	ENSMUSG00000063887,ENSMUSG00000074664	A830092H15Rik,Nlgn1
12	118849011	ENSMUSG00000048562	Sp8	genic	1.15739	0.00761408	0.152659	0.0255227	0.01897	0.00447188	0.00586413	ENSMUSG00000048562	Sp8
8	70598608	ENSMUSG00000070003	Ssbp4	genic	3.39189	0.0076187	0.152659	0.337031	0.224514	0.0558994	0.0873935	ENSMUSG00000070003	Ssbp4
10	127091738	ENSMUSG00000025422	Agap2	genic	1.44511	0.00761895	0.152659	0.0479272	0.0269137	0.0160437	0.0247523	ENSMUSG00000025422	Agap2
11	109011913	NA	NA	intergenic	1.27062	0.00762271	0.152659	0.163242	0.191181	0.05584	0.0564639	NA	NA
4	139597483	ENSMUSG00000041025	Iffo2	genic	-1.69692	0.0076262	0.152659	0.00195695	0.0051776	0.042601	0.0315999	ENSMUSG00000041025	Iffo2
14	6756806	ENSMUSG00000097901	Gm26680	genic	1.42255	0.0076267	0.152659	0.028927	0.0343822	0.00124271	0.00269201	ENSMUSG00000097901	Gm26680
19	22139234	ENSMUSG00000052387	Trpm3	promoter	2.3172	0.00763589	0.152659	0.104462	0.0731136	0.0117077	0.0154378	ENSMUSG00000052387	Trpm3
17	39844887	ENSMUSG00000097971	Gm26917	genic	1.06163	0.00763956	0.152659	0.208532	0.070603	0.0974057	0.0492679	ENSMUSG00000097971	Gm26917
8	12431204	ENSMUSG00000047935	Sox1ot	genic	1.30545	0.00764327	0.152659	0.0213861	0.0160164	0.00153257	0.0045977	ENSMUSG00000047935	Sox1ot
3	5860675	NA	NA	intergenic	2.23089	0.00764585	0.152659	0.447463	0.192528	0.139745	0.122021	NA	NA
3	20155133	ENSMUSG00000019528	Gyg	promoter	1.63967	0.00764632	0.152659	0.0308476	0.0279702	0.00031746	0.000952381	ENSMUSG00000019528	Gyg
17	39846081	ENSMUSG00000098178	Gm42418	promoter	1.7473	0.00765252	0.152659	0.437415	0.164782	0.172326	0.131966	ENSMUSG00000097971,ENSMUSG00000098178	Gm26917,Gm42418
5	35280904	ENSMUSG00000045318	Adra2c	genic	1.85156	0.00765473	0.152659	0.0999028	0.0757264	0.0266507	0.0274109	ENSMUSG00000045318	Adra2c
11	109011908	NA	NA	intergenic	1.36868	0.00767007	0.152797	0.16505	0.187395	0.0567161	0.056221	NA	NA
7	80024879	ENSMUSG00000048897	Zfp710	promoter	1.22401	0.00767854	0.152797	0.017386	0.0196235	0	0	ENSMUSG00000048897	Zfp710
15	72547741	ENSMUSG00000036760	Kcnk9	promoter	2.30099	0.00768208	0.152797	0.189229	0.133771	0.0683173	0.0612398	ENSMUSG00000036760	Kcnk9
5	147306608	ENSMUSG00000029646	Cdx2	genic	2.80694	0.00768545	0.152797	0.310615	0.198239	0.0982253	0.159564	ENSMUSG00000029646	Cdx2
14	19417337	ENSMUSG00000095280	Gm21738	genic	1.46962	0.00768561	0.152797	0.839845	0.111497	0.674103	0.0789813	ENSMUSG00000095280	Gm21738
2	125505887	ENSMUSG00000053615	Gm9913	genic	2.32347	0.00771331	0.153252	0.101442	0.0881855	0.00841889	0.0167737	ENSMUSG00000027204,ENSMUSG00000053615	Fbn1,Gm9913
1	25830165	ENSMUSG00000104516	Gm9884	promoter	1.66461	0.00772088	0.153307	0.0620677	0.046874	0.0225772	0.031175	ENSMUSG00000104516	Gm9884
13	94710164	NA	NA	intergenic	1.73345	0.00772942	0.153381	0.170309	0.137844	0.0460509	0.0367887	NA	NA
7	126847640	ENSMUSG00000052301	Doc2a	promoter	1.54183	0.00773957	0.153447	0.0469117	0.0306442	0.0106358	0.0130421	ENSMUSG00000052301	Doc2a
7	140923205	ENSMUSG00000038745	Nlrp6	genic	1.42258	0.00774819	0.153447	0.0294247	0.0343071	0.001158	0.00237222	ENSMUSG00000038745	Nlrp6
3	5860692	NA	NA	intergenic	2.53181	0.0077539	0.153447	0.461206	0.175383	0.129008	0.139722	NA	NA
2	29747384	ENSMUSG00000079497	Gm13420	genic	1.28509	0.00775639	0.153447	0.0239271	0.0187827	0.0113277	0.0253989	ENSMUSG00000079497	Gm13420
19	54047048	ENSMUSG00000033717	Adra2a	genic	1.30617	0.00776821	0.153447	0.0295024	0.0306743	0.00410025	0.00788292	ENSMUSG00000033717	Adra2a
4	62208342	ENSMUSG00000028389	Zfp37	genic	2.37483	0.00777155	0.153447	0.192481	0.115088	0.0523326	0.0765872	ENSMUSG00000028389	Zfp37
18	45559856	ENSMUSG00000054477	Kcnn2	genic	1.5602	0.00777266	0.153447	0.0338276	0.0526291	0.000806952	0.00133234	ENSMUSG00000054477	Kcnn2
5	147274777	ENSMUSG00000029644	Pdx1	genic	1.69543	0.00777541	0.153447	0.0829118	0.0621558	0.0337534	0.032506	ENSMUSG00000029644	Pdx1
15	44787854	ENSMUSG00000060530	A930017M01Rik	promoter	0.980654	0.00777998	0.153447	0.0111887	0.00807563	0.000777001	0.002331	ENSMUSG00000022340,ENSMUSG00000060530	A930017M01Rik,Sybu
5	69341277	ENSMUSG00000037653	Kctd8	promoter	1.60251	0.00778183	0.153447	0.0696698	0.0609852	0.0168992	0.0192633	ENSMUSG00000037653	Kctd8
6	49215479	ENSMUSG00000029814	Igf2bp3	promoter	1.58568	0.0077857	0.153447	0.0303429	0.034022	0.00250434	0.00658166	ENSMUSG00000029814	Igf2bp3
12	67221588	ENSMUSG00000034912	Mdga2	genic	2.42253	0.00780818	0.153796	0.321169	0.142781	0.092947	0.109169	ENSMUSG00000034912	Mdga2
17	39844853	ENSMUSG00000097971	Gm26917	genic	1.39155	0.00786219	0.154624	0.197426	0.0945702	0.0757751	0.0359344	ENSMUSG00000097971	Gm26917
2	98662265	ENSMUSG00000075015	Gm10801	promoter	0.728847	0.00786269	0.154624	0.769816	0.0437646	0.660397	0.0415094	ENSMUSG00000075015	Gm10801
10	43021802	ENSMUSG00000038248	Sobp	genic	1.81708	0.00786476	0.154624	0.0564518	0.037441	0.013987	0.0199737	ENSMUSG00000038248	Sobp
11	7214061	ENSMUSG00000020427	Igfbp3	promoter	1.07869	0.00787882	0.154701	0.0291093	0.0428551	0.00505223	0.00689968	ENSMUSG00000020427	Igfbp3
17	69475634	ENSMUSG00000091636	Akain1	promoter	1.74497	0.00788239	0.154701	0.0880137	0.108602	0.0153879	0.0131618	ENSMUSG00000091636,ENSMUSG00000117053	,Akain1
1	54194593	ENSMUSG00000042807	Hecw2	genic	1.48224	0.00788326	0.154701	0.0309478	0.0387916	0.00134972	0.00282549	ENSMUSG00000042807	Hecw2
1	171196046	ENSMUSG00000038370	Pcp4l1	promoter	1.57742	0.00789524	0.154807	0.0362027	0.0333296	0.0124339	0.0266096	ENSMUSG00000038370	Pcp4l1
5	35279672	ENSMUSG00000045318	Adra2c	genic	1.58913	0.00789838	0.154807	0.0657748	0.0515813	0.0171656	0.0160036	ENSMUSG00000045318	Adra2c
10	67002822	NA	NA	intergenic	1.25084	0.0079067	0.154875	0.0174342	0.0152137	0	0	NA	NA
X	161908910	ENSMUSG00000059493	Nhs	genic	2.62114	0.0079169	0.15498	0.324418	0.12318	0.0895096	0.0929983	ENSMUSG00000059493	Nhs
X	99216770	NA	NA	intergenic	2.63648	0.00792619	0.154992	0.174854	0.129791	0.0343456	0.068057	NA	NA
11	103170832	ENSMUSG00000055805	Fmnl1	promoter	0.799278	0.00793076	0.154992	0.0112303	0.00999722	0.00148358	0.00185082	ENSMUSG00000055805	Fmnl1
2	98662264	ENSMUSG00000075015	Gm10801	promoter	1.34698	0.00793211	0.154992	0.866468	0.0739757	0.69764	0.0990937	ENSMUSG00000075015	Gm10801
18	43207714	ENSMUSG00000039954	Stk32a	promoter	2.79684	0.00794664	0.155181	0.290336	0.231554	0.0524381	0.0375572	ENSMUSG00000039954	Stk32a
1	174501887	ENSMUSG00000028354	Fmn2	promoter	1.49664	0.00796146	0.155281	0.0416297	0.0265061	0.00851206	0.014519	ENSMUSG00000028354	Fmn2
12	20197048	ENSMUSG00000116736		promoter	1.65387	0.00796481	0.155281	0.0656648	0.0478401	0.0187783	0.0201552	ENSMUSG00000113964,ENSMUSG00000116736	,Gm48667
2	155775983	ENSMUSG00000027612	Mmp24	genic	2.36046	0.00796637	0.155281	0.122589	0.0791706	0.0186556	0.0230194	ENSMUSG00000027612	Mmp24
X	122397236	ENSMUSG00000055733	Nap1l3	promoter	1.88796	0.00797213	0.155298	0.0575525	0.0606683	0.003003	0.00900901	ENSMUSG00000055733	Nap1l3
1	25830258	ENSMUSG00000104516	Gm9884	promoter	1.70708	0.00799191	0.155571	0.0497292	0.0566852	0.00253868	0.00426227	ENSMUSG00000104516	Gm9884
X	103820776	ENSMUSG00000033965	Slc16a2	genic	2.76406	0.00799944	0.155571	0.208619	0.0669367	0.0670379	0.114818	ENSMUSG00000033965	Slc16a2
X	103447837	ENSMUSG00000085715	Tsix	genic	1.47809	0.00800872	0.155571	0.0846259	0.048058	0.0295293	0.0238977	ENSMUSG00000085715,ENSMUSG00000098078	Gm26992,Tsix
7	141950565	ENSMUSG00000092536	Gm20501	promoter	1.49212	0.008012	0.155571	0.044431	0.0422725	0.00508666	0.00744033	ENSMUSG00000053046,ENSMUSG00000092536	Brsk2,Gm20501
10	62132971	ENSMUSG00000044312	Neurog3	promoter	1.11289	0.00801207	0.155571	0.0231423	0.0206617	0.00303335	0.00671592	ENSMUSG00000020083,ENSMUSG00000044312	Fam241b,Neurog3
6	30958631	ENSMUSG00000073209	Klf14	promoter	2.99204	0.00801695	0.155571	0.295335	0.147829	0.0481838	0.0523006	ENSMUSG00000073209	Klf14
4	120854866	ENSMUSG00000032890	Rims3	promoter	1.67686	0.00802657	0.155571	0.0694309	0.0562055	0.0207959	0.0443081	ENSMUSG00000032890	Rims3
1	122357195	NA	NA	intergenic	1.82017	0.00803007	0.155571	0.277135	0.144937	0.0835129	0.0509128	NA	NA
10	87492785	ENSMUSG00000020052	Ascl1	genic	2.70934	0.00804408	0.155571	0.183145	0.149566	0.0110305	0.0171144	ENSMUSG00000020052	Ascl1
1	63273513	ENSMUSG00000087561	Gm11608	promoter	1.03253	0.00805031	0.155571	0.0144055	0.0131053	0.0021103	0.00460353	ENSMUSG00000027520,ENSMUSG00000087561,ENSMUSG00000092705	Gm11608,Gm24513,Zdbf2
1	38836440	ENSMUSG00000048814	Lonrf2	promoter	1.34638	0.00805113	0.155571	0.02036	0.020062	0.00419287	0.0125786	ENSMUSG00000048814	Lonrf2
12	55599973	ENSMUSG00000045440	Insm2	genic	2.65378	0.00805356	0.155571	0.425585	0.123749	0.202631	0.14133	ENSMUSG00000045440	Insm2
6	30958628	ENSMUSG00000073209	Klf14	promoter	2.89978	0.00805379	0.155571	0.309371	0.15783	0.0674648	0.0566873	ENSMUSG00000073209	Klf14
18	9707628	ENSMUSG00000036103	Colec12	promoter	1.02258	0.00805443	0.155571	0.0127641	0.0119789	0.00130913	0.00231676	ENSMUSG00000036103	Colec12
19	5298331	ENSMUSG00000047658	Gal3st3	promoter	2.38119	0.00806766	0.155722	0.830471	0.0983628	0.552067	0.0810589	ENSMUSG00000047658	Gal3st3
X	12087250	ENSMUSG00000040363	Bcor	genic	1.77313	0.00807202	0.155722	0.114749	0.0580558	0.0484408	0.0369884	ENSMUSG00000040363	Bcor
1	4572017	NA	NA	intergenic	0.757582	0.00808976	0.155814	0.0101681	0.00814697	0.00138026	0.00414079	NA	NA
18	80323103	ENSMUSG00000097593	Gm26676	promoter	2.42744	0.00809006	0.155814	0.174573	0.130159	0.0435595	0.0334555	ENSMUSG00000059852,ENSMUSG00000097593	Gm26676,Kcng2
15	40655471	ENSMUSG00000022306	Zfpm2	promoter	2.15173	0.00809499	0.155814	0.0661583	0.0767205	0.0035461	0.0106383	ENSMUSG00000022306	Zfpm2
6	85484289	ENSMUSG00000047013	Fbxo41	genic	1.68268	0.00809634	0.155814	0.128561	0.110365	0.02356	0.020315	ENSMUSG00000047013	Fbxo41
7	65156409	ENSMUSG00000030518	Fam189a1	promoter	1.41939	0.00811476	0.156075	0.0376457	0.0481139	0.00330317	0.00383525	ENSMUSG00000030518	Fam189a1
14	93890959	ENSMUSG00000055421	Pcdh9	promoter	1.67451	0.00812772	0.15623	0.0351782	0.0346975	0.00218614	0.00400577	ENSMUSG00000055421	Pcdh9
17	83215895	ENSMUSG00000024247	Pkdcc	genic	1.79723	0.0081408	0.156387	0.0417807	0.0573053	0.00025025	0.000750751	ENSMUSG00000024247	Pkdcc
6	72788623	ENSMUSG00000055799	Tcf7l1	genic	0.673084	0.00816727	0.156801	0.00652065	0.00319944	0.00018457	0.00055371	ENSMUSG00000055799	Tcf7l1
3	35754223	ENSMUSG00000037400	Atp11b	promoter	0.698408	0.00817764	0.156905	0.00758128	0.00507435	0.000453515	0.00136054	ENSMUSG00000037400	Atp11b
4	141617432	ENSMUSG00000043085	Tmem82	genic	1.86597	0.00820956	0.157371	0.135835	0.0929488	0.0517924	0.0591145	ENSMUSG00000043085	Tmem82
11	60576000	ENSMUSG00000093924	Gm12623	promoter	1.48914	0.00821789	0.157371	0.334275	0.116239	0.151158	0.0558463	ENSMUSG00000093924,ENSMUSG00000097913	Gm12623,Gm26837
18	23310237	NA	NA	intergenic	1.56021	0.00822745	0.157371	0.0816904	0.0935105	0.0437693	0.0740077	NA	NA
1	45502547	ENSMUSG00000026042	Col5a2	genic	1.43447	0.00823186	0.157371	0.0626658	0.045774	0.0165594	0.0209432	ENSMUSG00000026042	Col5a2
6	100297678	NA	NA	intergenic	1.6925	0.00823346	0.157371	0.105369	0.0996971	0.0273145	0.0334482	NA	NA
8	84012500	ENSMUSG00000074217	2210011C24Rik	promoter	1.64399	0.00823771	0.157371	0.0355238	0.0390197	0.000761035	0.00228311	ENSMUSG00000074217,ENSMUSG00000080665	2210011C24Rik,Mir1199
2	174438935	ENSMUSG00000016256	Ctsz	promoter	2.41176	0.00823994	0.157371	0.0853571	0.129005	0	0	ENSMUSG00000016256	Ctsz
16	28564963	ENSMUSG00000022523	Fgf12	genic	1.95714	0.00824295	0.157371	0.151063	0.10544	0.0331819	0.0329253	ENSMUSG00000022523	Fgf12
11	63131540	ENSMUSG00000018217	Pmp22	genic	0.89712	0.00824688	0.157371	0.00996598	0.00948241	0.00191571	0.00574713	ENSMUSG00000018217	Pmp22
GL456378.1	27548	NA	NA	intergenic	2.15989	0.00825613	0.157371	0.270395	0.0995085	0.0779629	0.056135	NA	NA
7	49909069	ENSMUSG00000039728	Slc6a5	promoter	1.84026	0.00826331	0.157371	0.129875	0.0922529	0.0466935	0.0496094	ENSMUSG00000039728	Slc6a5
3	87796997	ENSMUSG00000028073	Pear1	promoter	1.65989	0.00826841	0.157371	0.0340822	0.0368487	0.00154321	0.00462963	ENSMUSG00000005640,ENSMUSG00000028072,ENSMUSG00000028073	Insrr,Ntrk1,Pear1
5	33433900	ENSMUSG00000029112	Nkx1-1	promoter	2.19181	0.00827149	0.157371	0.112469	0.120336	0.0162628	0.0183497	ENSMUSG00000029112	Nkx1-1
3	5860710	NA	NA	intergenic	2.65552	0.00827345	0.157371	0.562659	0.0897313	0.178792	0.231002	NA	NA
5	119672150	ENSMUSG00000018604	Tbx3	genic	2.50273	0.00827847	0.157371	0.136665	0.137903	0.00830611	0.0106278	ENSMUSG00000018604	Tbx3
8	84012483	ENSMUSG00000074217	2210011C24Rik	promoter	1.55468	0.00828088	0.157371	0.0522203	0.0494267	0.0282469	0.0484126	ENSMUSG00000074217,ENSMUSG00000080665	2210011C24Rik,Mir1199
6	77979723	ENSMUSG00000063063	Ctnna2	promoter	1.27379	0.00830351	0.157707	0.0473541	0.0353229	0.0103397	0.0105894	ENSMUSG00000063063	Ctnna2
11	66526540	ENSMUSG00000053930	Shisa6	promoter	2.02115	0.00831226	0.15778	0.14575	0.12385	0.037913	0.0332613	ENSMUSG00000053930	Shisa6
11	3629311	ENSMUSG00000084310	Gm11950	promoter	1.69573	0.00832939	0.157964	0.0806587	0.123691	0.00814815	0.0162542	ENSMUSG00000084310	Gm11950
4	13743175	ENSMUSG00000006586	Runx1t1	promoter	2.82591	0.00833814	0.157964	0.143799	0.112222	0.00731911	0.0136996	ENSMUSG00000006586	Runx1t1
19	40895192	ENSMUSG00000049164	Zfp518a	promoter	0.928598	0.00834011	0.157964	0.0120169	0.0100513	0.000586654	0.00125147	ENSMUSG00000049164	Zfp518a
2	172042872	ENSMUSG00000067578	Cbln4	genic	2.65551	0.00834515	0.157964	0.434849	0.147814	0.145193	0.140193	ENSMUSG00000067578	Cbln4
12	116486041	ENSMUSG00000056553	Ptprn2	promoter	1.67947	0.00835099	0.157964	0.037328	0.0429587	0.000758103	0.00150718	ENSMUSG00000056553	Ptprn2
1	25830160	ENSMUSG00000104516	Gm9884	promoter	2.12694	0.00836046	0.157964	0.113632	0.134146	0.0141629	0.012496	ENSMUSG00000104516	Gm9884
9	72807182	ENSMUSG00000036030	Prtg	promoter	2.10647	0.00836329	0.157964	0.0488012	0.0340697	0.00220022	0.00660066	ENSMUSG00000036030	Prtg
1	119903239	ENSMUSG00000101224	Gm28209	promoter	2.04305	0.00836932	0.157964	0.192634	0.0638864	0.0776475	0.0505494	ENSMUSG00000101224	Gm28209
17	32396586	ENSMUSG00000052142	Rasal3	genic	1.73471	0.00837634	0.157964	0.0808647	0.044356	0.0198794	0.0274332	ENSMUSG00000052142	Rasal3
10	94944395	ENSMUSG00000074785	Plxnc1	promoter	0.894606	0.00837817	0.157964	0.0155919	0.0115341	0.00372082	0.00541876	ENSMUSG00000074785	Plxnc1
5	67428045	ENSMUSG00000106832	Gm42632	promoter	1.28091	0.00837966	0.157964	0.027035	0.0179734	0.00616234	0.00768994	ENSMUSG00000092060,ENSMUSG00000097840,ENSMUSG00000106832	Bend4,Gm26756,Gm42632
14	122406724	ENSMUSG00000115263		promoter	2.82869	0.00838142	0.157964	0.461626	0.103803	0.126631	0.114446	ENSMUSG00000115263
12	118844037	NA	NA	intergenic	1.97177	0.0083893	0.158019	0.113137	0.105187	0.0316539	0.0375305	NA	NA
10	52690991	ENSMUSG00000038602	Slc35f1	promoter	1.48563	0.00839505	0.158034	0.0764076	0.0736688	0.0221242	0.0290936	ENSMUSG00000038602	Slc35f1
3	89831454	ENSMUSG00000046280	She	promoter	0.678807	0.00841008	0.158153	0.00790118	0.00543493	0.00108737	0.00191094	ENSMUSG00000046280	She
18	23310459	NA	NA	intergenic	1.98384	0.00843031	0.158153	0.116137	0.109855	0.0360463	0.0582856	NA	NA
15	87624324	ENSMUSG00000054863	Fam19a5	genic	1.83955	0.00843375	0.158153	0.0400175	0.0420979	0.000448029	0.00134409	ENSMUSG00000054863	Fam19a5
11	66526567	ENSMUSG00000053930	Shisa6	promoter	1.70061	0.00843682	0.158153	0.111502	0.125648	0.0245398	0.0209775	ENSMUSG00000053930	Shisa6
3	5860669	NA	NA	intergenic	1.86525	0.00843818	0.158153	0.265355	0.126222	0.0808352	0.0766519	NA	NA
9	43332397	ENSMUSG00000032013	Trim29	genic	3.06714	0.00843865	0.158153	0.457684	0.147796	0.130278	0.114904	ENSMUSG00000032013	Trim29
6	6863959	ENSMUSG00000029754	Dlx6	genic	1.11027	0.00844917	0.158153	0.0211261	0.0187683	0.00227639	0.0038847	ENSMUSG00000029754,ENSMUSG00000090063,ENSMUSG00000094868	Dlx6,Dlx6os1,Dlx6os2
11	75168060	ENSMUSG00000043099	Hic1	genic	2.53852	0.00844926	0.158153	0.348006	0.119339	0.136465	0.108307	ENSMUSG00000043099	Hic1
9	114562496	ENSMUSG00000079259	Trim71	genic	1.28443	0.00845071	0.158153	0.0185299	0.0167041	0.00238095	0.00714286	ENSMUSG00000079259	Trim71
19	50678683	ENSMUSG00000097446	Gm26629	promoter	1.6956	0.00845602	0.158153	0.0331671	0.0339181	0	0	ENSMUSG00000043531,ENSMUSG00000097446	Gm26629,Sorcs1
7	19370111	ENSMUSG00000040734	Ppp1r13l	genic	2.3762	0.00846262	0.158153	0.397389	0.146799	0.136372	0.138296	ENSMUSG00000040734	Ppp1r13l
5	50058933	ENSMUSG00000106430	Gm42460	promoter	1.43198	0.00846899	0.158153	0.0287093	0.0375576	0.00189821	0.00409684	ENSMUSG00000029090,ENSMUSG00000106430	Adgra3,Gm42460
3	5860715	NA	NA	intergenic	3.14313	0.00847578	0.158153	0.732336	0.0949059	0.240502	0.262398	NA	NA
17	39847424	ENSMUSG00000098178	Gm42418	promoter	2.67073	0.00847857	0.158153	0.252324	0.200665	0.0435554	0.0364848	ENSMUSG00000098178,ENSMUSG00000105361,ENSMUSG00000106106	,AY036118,Gm42418
17	39846625	ENSMUSG00000106106		promoter	2.33713	0.00848289	0.158153	0.75597	0.0860365	0.303074	0.293451	ENSMUSG00000098178,ENSMUSG00000106106	,Gm42418
12	118849606	ENSMUSG00000048562	Sp8	genic	2.4255	0.00848925	0.158153	0.184105	0.161156	0.0328955	0.0387444	ENSMUSG00000048562	Sp8
9	58199385	ENSMUSG00000037206	Islr	genic	-1.199	0.00849041	0.158153	0.0130668	0.0131153	0.0350716	0.0182588	ENSMUSG00000037206,ENSMUSG00000051243	Islr,Islr2
11	69560242	ENSMUSG00000003934	Efnb3	promoter	3.14648	0.00849064	0.158153	0.289505	0.25248	0.030313	0.024401	ENSMUSG00000003934,ENSMUSG00000041346	Efnb3,Wrap53
6	85512141	ENSMUSG00000071341	Egr4	genic	1.28576	0.00849846	0.158206	0.0536251	0.0432775	0.0284913	0.045602	ENSMUSG00000071341	Egr4
X	122397209	ENSMUSG00000055733	Nap1l3	promoter	2.20999	0.00851037	0.158336	0.0732269	0.0724156	0.0134079	0.0306845	ENSMUSG00000055733	Nap1l3
5	24604911	ENSMUSG00000028949	Smarcd3	genic	1.13221	0.00851894	0.158379	0.0208155	0.0163821	0.00385753	0.00752866	ENSMUSG00000028949	Smarcd3
18	38929148	ENSMUSG00000036585	Fgf1	promoter	2.58954	0.00852262	0.158379	0.4358	0.204193	0.108484	0.0963958	ENSMUSG00000036452,ENSMUSG00000036585	Arhgap26,Fgf1
13	54948979	ENSMUSG00000025876	Unc5a	promoter	1.72813	0.00853871	0.158585	0.055385	0.0463031	0.0160168	0.0276195	ENSMUSG00000025876	Unc5a
5	35280948	ENSMUSG00000045318	Adra2c	genic	2.54785	0.0085466	0.158639	0.135825	0.124363	0.0186786	0.0202141	ENSMUSG00000045318	Adra2c
4	47057201	ENSMUSG00000066191	Anks6	promoter	2.10031	0.00855582	0.15868	0.0925959	0.0778877	0.00973675	0.0165377	ENSMUSG00000066191	Anks6
9	87015752	ENSMUSG00000047897	Ripply2	promoter	1.20669	0.00855875	0.15868	0.0262708	0.016818	0.00405878	0.00514661	ENSMUSG00000047897	Ripply2
3	122729231	ENSMUSG00000053965	Pde5a	promoter	1.09481	0.00856773	0.158754	0.0205444	0.0208478	0.00158478	0.00300441	ENSMUSG00000053965	Pde5a
2	124090025	ENSMUSG00000027200	Sema6d	genic	1.44285	0.0085834	0.158924	0.0645797	0.0607841	0.0117514	0.0173243	ENSMUSG00000027200	Sema6d
9	87015571	ENSMUSG00000047897	Ripply2	promoter	1.36073	0.00858684	0.158924	0.0274836	0.0330319	0.00288584	0.00507215	ENSMUSG00000047897	Ripply2
4	13743229	ENSMUSG00000006586	Runx1t1	promoter	1.70641	0.00860543	0.158938	0.0391688	0.0491162	0.00281666	0.00696785	ENSMUSG00000006586	Runx1t1
9	87015449	ENSMUSG00000047897	Ripply2	promoter	1.96333	0.00860607	0.158938	0.0616837	0.0275887	0.0403503	0.0804764	ENSMUSG00000047897	Ripply2
6	24955681	ENSMUSG00000048022	Tmem229a	genic	1.75131	0.00860699	0.158938	0.168597	0.107542	0.0946675	0.0755447	ENSMUSG00000048022	Tmem229a
11	85838034	ENSMUSG00000000093	Tbx2	genic	1.18114	0.00860752	0.158938	0.0596933	0.0446462	0.0255032	0.0251191	ENSMUSG00000000093	Tbx2
12	75176769	ENSMUSG00000034402	Kcnh5	genic	2.19427	0.00862046	0.159074	0.0773989	0.0483953	0.00923723	0.0174446	ENSMUSG00000034402	Kcnh5
16	38742505	ENSMUSG00000022793	B4galt4	promoter	1.16266	0.00862952	0.159074	0.015594	0.0146117	0.0202238	0.0590232	ENSMUSG00000022793	B4galt4
17	39844106	ENSMUSG00000097971	Gm26917	genic	1.39465	0.00863996	0.159074	0.201852	0.0810442	0.0673231	0.0392675	ENSMUSG00000097971	Gm26917
15	95528040	ENSMUSG00000022454	Nell2	genic	1.34015	0.00864296	0.159074	0.0819745	0.0652794	0.0425908	0.0422721	ENSMUSG00000022454	Nell2
18	20745988	ENSMUSG00000056124	B4galt6	promoter	2.26051	0.00864453	0.159074	0.0759954	0.0712686	0.00657176	0.0102812	ENSMUSG00000056124	B4galt6
X	169994203	ENSMUSG00000035299	Mid1	genic	2.53746	0.00864718	0.159074	0.408647	0.153351	0.136259	0.139835	ENSMUSG00000035299	Mid1
11	118491002	ENSMUSG00000025576	Rbfox3	genic	0.955529	0.00864985	0.159074	0.0154001	0.0124102	0.00388753	0.00646917	ENSMUSG00000025576	Rbfox3
5	28463252	ENSMUSG00000097726	9530036O11Rik	genic	1.26299	0.00866317	0.159201	0.438365	0.208385	0.229089	0.135854	ENSMUSG00000002633,ENSMUSG00000097726	9530036O11Rik,Shh
GL456389.1	10583	NA	NA	intergenic	1.22707	0.00866671	0.159201	0.84497	0.0471353	0.684476	0.100307	NA	NA
GL456378.1	27568	NA	NA	intergenic	2.22895	0.00871285	0.159872	0.253844	0.0975215	0.0667886	0.0475326	NA	NA
18	23310433	NA	NA	intergenic	2.25885	0.00871325	0.159872	0.0851659	0.0814686	0.0172916	0.0273512	NA	NA
10	26078242	ENSMUSG00000039098	Gm9767	promoter	1.80038	0.00872971	0.160082	0.0661961	0.0447943	0.0328624	0.0619807	ENSMUSG00000039098,ENSMUSG00000049420	Gm9767,Tmem200a
14	79770083	ENSMUSG00000102774	Gm9748	promoter	2.99724	0.00876559	0.160427	0.498187	0.072031	0.184755	0.110384	ENSMUSG00000036422,ENSMUSG00000102774	Gm9748,Pcdh8
17	39845714	ENSMUSG00000098178	Gm42418	promoter	1.03593	0.00877157	0.160427	0.0490078	0.0256635	0.0175805	0.0096967	ENSMUSG00000097971,ENSMUSG00000098178	Gm26917,Gm42418
2	13793383	ENSMUSG00000003418	St8sia6	genic	2.19768	0.00877289	0.160427	0.0578954	0.0486576	0.0143149	0.0405665	ENSMUSG00000003418	St8sia6
13	110280111	ENSMUSG00000021700	Rab3c	genic	2.5585	0.008776	0.160427	0.360296	0.102953	0.16226	0.110873	ENSMUSG00000021700	Rab3c
14	122463868	ENSMUSG00000041703	Zic5	genic	1.78454	0.00877713	0.160427	0.0981787	0.115123	0.0171807	0.0264497	ENSMUSG00000041703	Zic5
5	135869187	ENSMUSG00000039860	Srrm3	genic	1.20773	0.00877874	0.160427	0.0621733	0.057194	0.02217	0.0267209	ENSMUSG00000039860	Srrm3
11	117332441	ENSMUSG00000059248	2020-09-09	genic	2.44227	0.00878893	0.160521	0.109214	0.121523	0.00508172	0.00824321	ENSMUSG00000059248	2020-09-09
10	84755864	ENSMUSG00000020037	Rfx4	promoter	2.0018	0.00880269	0.16068	0.118971	0.0911088	0.0265749	0.0264993	ENSMUSG00000020037	Rfx4
X	101850137	ENSMUSG00000079481	Nhsl2	genic	2.5602	0.0088175	0.160859	0.175896	0.042164	0.0461227	0.0694628	ENSMUSG00000079481	Nhsl2
18	43438073	ENSMUSG00000024501	Dpysl3	promoter	2.12417	0.00882959	0.160987	0.0887787	0.0932472	0.00770073	0.012887	ENSMUSG00000024501	Dpysl3
14	63240744	ENSMUSG00000021944	Gata4	genic	1.79972	0.00883663	0.161005	0.150024	0.118508	0.083372	0.0808491	ENSMUSG00000021944	Gata4
6	52246529	ENSMUSG00000098969	Gm27695	promoter	1.8247	0.00884529	0.161005	0.107267	0.0683586	0.0576892	0.0691754	ENSMUSG00000038210,ENSMUSG00000086427,ENSMUSG00000098435,ENSMUSG00000098683,ENSMUSG00000098969,ENSMUSG00000099270	Gm27454,Gm27492,Gm27695,Gm27817,Hoxa11,Hoxa11os
7	25380073	ENSMUSG00000053714	4732471J01Rik	genic	2.28181	0.0088457	0.161005	0.0957991	0.10009	0.00790507	0.0113706	ENSMUSG00000003123,ENSMUSG00000053714	4732471J01Rik,Lipe
11	26210550	ENSMUSG00000032985	5730522E02Rik	genic	1.91855	0.00885224	0.161032	0.0488035	0.0700511	0	0	ENSMUSG00000032985	5730522E02Rik
10	28075613	ENSMUSG00000019889	Ptprk	genic	0.862158	0.00887229	0.161151	0.0143487	0.0144962	0.00168111	0.00323184	ENSMUSG00000019889	Ptprk
2	121867187	ENSMUSG00000060227	Casc4	promoter	1.50221	0.00887307	0.161151	0.0428506	0.0717305	0.0017193	0.00341863	ENSMUSG00000060227,ENSMUSG00000086913	Casc4,Gm14019
9	3025859	ENSMUSG00000095891	Gm10717	promoter	1.04098	0.00887707	0.161151	0.499466	0.102769	0.358358	0.130177	ENSMUSG00000095891,ENSMUSG00000097312	Gm10717,Gm26870
17	39844754	ENSMUSG00000097971	Gm26917	genic	2.27592	0.00888296	0.161151	0.441992	0.117245	0.148974	0.175165	ENSMUSG00000097971	Gm26917
1	23763109	ENSMUSG00000026156	B3gat2	genic	1.40986	0.00888822	0.161151	0.0342447	0.0379299	0.00315657	0.0094697	ENSMUSG00000026156	B3gat2
1	38836412	ENSMUSG00000048814	Lonrf2	promoter	1.48014	0.00889341	0.161151	0.0571472	0.0884296	0.00615124	0.0154155	ENSMUSG00000048814	Lonrf2
15	83251560	ENSMUSG00000047878	A4galt	promoter	1.18607	0.00889413	0.161151	0.0587451	0.0418811	0.0164327	0.00975516	ENSMUSG00000047878	A4galt
11	82930681	ENSMUSG00000018845	Unc45b	genic	2.30461	0.00891328	0.161327	0.251907	0.0876302	0.110313	0.0888817	ENSMUSG00000018845,ENSMUSG00000086058	Unc45b,Unc45bos
8	70374981	ENSMUSG00000031849	Comp	genic	1.76708	0.00891397	0.161327	0.248843	0.201218	0.0950787	0.050414	ENSMUSG00000031849	Comp
3	82358209	ENSMUSG00000033900	Map9	promoter	1.61633	0.00892374	0.161347	0.0464821	0.043143	0.00793651	0.0238095	ENSMUSG00000033900	Map9
7	57509798	ENSMUSG00000055078	Gabra5	promoter	1.57145	0.00892522	0.161347	0.105594	0.0767594	0.0367999	0.0332915	ENSMUSG00000033676,ENSMUSG00000055078	Gabra5,Gabrb3
5	143387428	ENSMUSG00000010825	Grid2ip	genic	1.81531	0.00895104	0.161722	0.0481179	0.039397	0.0094761	0.0151162	ENSMUSG00000010825	Grid2ip
13	117602900	ENSMUSG00000021730	Hcn1	genic	1.31027	0.00895971	0.161739	0.0343469	0.0233629	0.00493165	0.00531271	ENSMUSG00000021730	Hcn1
2	172043004	ENSMUSG00000067578	Cbln4	promoter	2.256	0.00896327	0.161739	0.106087	0.0782082	0.0115741	0.0237895	ENSMUSG00000067578	Cbln4
6	89042829	ENSMUSG00000055403	4933427D06Rik	genic	-2.10463	0.00896716	0.161739	0.0026455	0.00699934	0.06004	0.050938	ENSMUSG00000055403	4933427D06Rik
10	26078417	ENSMUSG00000049420	Tmem200a	promoter	1.20897	0.00897784	0.161824	0.0184737	0.0221039	0.00190486	0.00375094	ENSMUSG00000039098,ENSMUSG00000049420	Gm9767,Tmem200a
7	138397568	ENSMUSG00000091002	Tcerg1l	promoter	2.14145	0.0089838	0.161824	0.0716883	0.0699512	0.00694702	0.0184878	ENSMUSG00000091002	Tcerg1l
2	74682766	ENSMUSG00000042499	Hoxd11	promoter	2.01607	0.00898711	0.161824	0.0800663	0.0780959	0.0175561	0.0337401	ENSMUSG00000042499,ENSMUSG00000099521	Gm28309,Hoxd11
7	140923183	ENSMUSG00000038745	Nlrp6	genic	1.2671	0.00900425	0.162041	0.0260056	0.0306159	0.00169099	0.00401637	ENSMUSG00000038745	Nlrp6
17	39848753	ENSMUSG00000106106		promoter	2.41538	0.00903588	0.162427	0.117498	0.171457	0.00782132	0.00835332	ENSMUSG00000098178,ENSMUSG00000105361,ENSMUSG00000106106	,AY036118,Gm42418
11	109011918	NA	NA	intergenic	1.41708	0.00904583	0.162427	0.153295	0.198782	0.047734	0.0551291	NA	NA
14	111675414	ENSMUSG00000033214	Slitrk5	promoter	1.68423	0.0090606	0.162427	0.0642388	0.0656267	0.0107985	0.0117578	ENSMUSG00000033214	Slitrk5
2	163203268	ENSMUSG00000074607	Tox2	promoter	1.73192	0.00906538	0.162427	0.0357838	0.0397299	0	0	ENSMUSG00000074607	Tox2
13	96131041	ENSMUSG00000051111	Sv2c	genic	1.43485	0.00906739	0.162427	0.0520085	0.0350404	0.0163213	0.0139974	ENSMUSG00000051111	Sv2c
15	68928297	ENSMUSG00000022332	Khdrbs3	promoter	1.81906	0.00906769	0.162427	0.0551766	0.0609668	0.00197726	0.00422792	ENSMUSG00000022332	Khdrbs3
16	17833615	ENSMUSG00000116652		promoter	0.914721	0.00907212	0.162427	0.0112332	0.00928566	0.000356125	0.00106838	ENSMUSG00000116652
7	51622300	ENSMUSG00000030500	Slc17a6	promoter	3.63884	0.00907509	0.162427	0.533368	0.143919	0.195273	0.191453	ENSMUSG00000030500	Slc17a6
8	32884787	NA	NA	intergenic	1.52314	0.00908384	0.162427	0.0728578	0.0765285	0.0259191	0.0431091	NA	NA
9	35305434	ENSMUSG00000111059	Gm33838	genic	0.674087	0.00909041	0.162427	0.771181	0.04347	0.676331	0.0325588	ENSMUSG00000111059	Gm33838
9	55542689	ENSMUSG00000032318	Isl2	promoter	1.89527	0.00909079	0.162427	0.143332	0.0593605	0.0638328	0.0526811	ENSMUSG00000032318,ENSMUSG00000090270	Gm17226,Isl2
16	96159595	ENSMUSG00000045275	Lca5l	genic	2.02892	0.00909582	0.162427	0.0557577	0.0756104	0.00348584	0.0104575	ENSMUSG00000045275	Lca5l
11	85837941	ENSMUSG00000000093	Tbx2	genic	1.48307	0.00909615	0.162427	0.0263391	0.027077	0.000294724	0.000884173	ENSMUSG00000000093	Tbx2
10	122679462	ENSMUSG00000034613	Ppm1h	genic	0.792299	0.00909703	0.162427	0.00931508	0.0081216	0.00568008	0.0128763	ENSMUSG00000034613	Ppm1h
15	79261900	ENSMUSG00000018126	Baiap2l2	genic	1.56313	0.00911232	0.162532	0.053223	0.0423134	0.00818585	0.00792331	ENSMUSG00000018126	Baiap2l2
8	110168210	ENSMUSG00000003657	Calb2	promoter	3.04167	0.00911311	0.162532	0.353476	0.227933	0.0898889	0.068931	ENSMUSG00000003657	Calb2
17	39844860	ENSMUSG00000097971	Gm26917	genic	1.25163	0.00911911	0.162549	0.184067	0.0821813	0.0744035	0.0493831	ENSMUSG00000097971	Gm26917
11	103809946	ENSMUSG00000000125	Wnt3	genic	2.60244	0.0091318	0.162551	0.116438	0.134776	0.00164609	0.00493827	ENSMUSG00000000125	Wnt3
13	18948892	ENSMUSG00000021314	Amph	genic	1.3698	0.00913356	0.162551	0.1333	0.10458	0.0388552	0.0359067	ENSMUSG00000021314	Amph
9	40456017	ENSMUSG00000040111	Gramd1b	genic	2.09182	0.00913904	0.162551	0.0566975	0.0585173	0.000679662	0.0013779	ENSMUSG00000040111	Gramd1b
11	46056088	ENSMUSG00000011256	Adam19	promoter	1.07826	0.00913966	0.162551	0.0189509	0.015574	0.00282814	0.00696557	ENSMUSG00000011256	Adam19
6	30416907	ENSMUSG00000029775	Klhdc10	genic	4.59988	0.0091494	0.162634	0.839531	0.153889	0.400341	0.247629	ENSMUSG00000029775	Klhdc10
1	75360895	ENSMUSG00000026208	Des	genic	2.02972	0.00916035	0.16266	0.0749714	0.0442274	0.0154894	0.0239655	ENSMUSG00000026208	Des
12	112144397	ENSMUSG00000021294	Kif26a	promoter	1.37426	0.00916553	0.16266	0.0338269	0.0210757	0.0082377	0.0189252	ENSMUSG00000021294	Kif26a
17	69969447	ENSMUSG00000003279	Dlgap1	promoter	2.64696	0.00916617	0.16266	0.315133	0.124469	0.0758428	0.103363	ENSMUSG00000003279	Dlgap1
16	57391584	ENSMUSG00000043336	Filip1l	genic	3.17141	0.00917269	0.162685	0.459607	0.144577	0.116705	0.212258	ENSMUSG00000022748,ENSMUSG00000043336	Cmss1,Filip1l
6	105677762	ENSMUSG00000064293	Cntn4	promoter	2.00954	0.00921965	0.163238	0.0875997	0.0747026	0.0115076	0.017839	ENSMUSG00000064293,ENSMUSG00000085067	Cntn4,Gm15631
14	96518435	ENSMUSG00000022076	Klhl1	genic	2.1069	0.0092219	0.163238	0.184883	0.0750972	0.0548036	0.0625389	ENSMUSG00000022076	Klhl1
6	39872268	ENSMUSG00000057716	Tmem178b	promoter	1.72902	0.00922295	0.163238	0.0673487	0.103844	0.0104852	0.0134609	ENSMUSG00000057716,ENSMUSG00000097406	Gm26833,Tmem178b
5	146261083	ENSMUSG00000029635	Cdk8	genic	2.73012	0.00922434	0.163238	0.633921	0.0922898	0.201022	0.240996	ENSMUSG00000029635	Cdk8
11	118570268	ENSMUSG00000025576	Rbfox3	genic	1.7763	0.00924759	0.163456	0.0418295	0.0471271	0.0022792	0.00683761	ENSMUSG00000025576	Rbfox3
11	103809981	ENSMUSG00000000125	Wnt3	genic	2.94128	0.00925358	0.163456	0.142467	0.158578	0.000794664	0.00157816	ENSMUSG00000000125	Wnt3
5	37918316	NA	NA	intergenic	1.77022	0.00925409	0.163456	0.0944463	0.0666017	0.0240719	0.033654	NA	NA
4	13743206	ENSMUSG00000006586	Runx1t1	promoter	1.68538	0.00925839	0.163456	0.0695081	0.0873922	0.0074029	0.0092891	ENSMUSG00000006586	Runx1t1
9	3022862	ENSMUSG00000097312	Gm26870	promoter	1.05655	0.0092623	0.163456	0.845278	0.0580294	0.703393	0.0947816	ENSMUSG00000095186,ENSMUSG00000097312	Gm10718,Gm26870
7	80386911	ENSMUSG00000030530	Furin	promoter	1.89624	0.00926865	0.163478	0.170213	0.0723172	0.068096	0.0511149	ENSMUSG00000030530,ENSMUSG00000053158	Fes,Furin
1	171196094	ENSMUSG00000038370	Pcp4l1	promoter	1.1031	0.00928346	0.163479	0.0250908	0.0250517	0.00485445	0.013236	ENSMUSG00000038370	Pcp4l1
9	57836671	ENSMUSG00000004661	Arid3b	promoter	1.40003	0.0092885	0.163479	0.033149	0.0313849	0.00409854	0.00816273	ENSMUSG00000004661	Arid3b
11	117883416	ENSMUSG00000085434	Gm11725	genic	3.76547	0.0092958	0.163479	0.74561	0.0776813	0.330531	0.271158	ENSMUSG00000085434	Gm11725
6	83703902	ENSMUSG00000098591	Gm27631	promoter	1.33641	0.00929963	0.163479	0.0443822	0.0586135	0.00633669	0.0147876	ENSMUSG00000085794,ENSMUSG00000098591	Gm27631,Vax2os
12	27342658	ENSMUSG00000063632	Sox11	promoter	1.95565	0.0093001	0.163479	0.122368	0.10949	0.038706	0.0472809	ENSMUSG00000063632	Sox11
2	118702794	ENSMUSG00000078137	Ankrd63	genic	1.35428	0.00930225	0.163479	0.0526125	0.035628	0.0145319	0.0147894	ENSMUSG00000078137	Ankrd63
7	143437925	NA	NA	intergenic	2.31882	0.00932018	0.163479	0.202708	0.137183	0.0725827	0.0612064	NA	NA
7	31115782	ENSMUSG00000001249	Hpn	promoter	3.23099	0.0093357	0.163479	0.53164	0.107747	0.148194	0.123306	ENSMUSG00000001249	Hpn
12	56533254	ENSMUSG00000001496	Nkx2-1	genic	1.53074	0.00933796	0.163479	0.119823	0.0656366	0.0681155	0.060976	ENSMUSG00000001496	Nkx2-1
7	28267946	ENSMUSG00000046058	Eid2	promoter	2.01443	0.00934117	0.163479	0.0654884	0.0581206	0.0121807	0.0216143	ENSMUSG00000046058	Eid2
14	19585021	ENSMUSG00000093979	Gm2237	promoter	2.05777	0.00934135	0.163479	0.0940888	0.0787008	0.013501	0.0166489	ENSMUSG00000093979	Gm2237
6	64734773	NA	NA	intergenic	2.31614	0.00934417	0.163479	0.191762	0.111469	0.0468483	0.0350731	NA	NA
7	44591596	ENSMUSG00000109491	Gm15396	promoter	1.06489	0.00934976	0.163479	0.0135517	0.0136804	0	0	ENSMUSG00000062785,ENSMUSG00000109491	Gm15396,Kcnc3
8	111536619	ENSMUSG00000033545	Znrf1	genic	0.982407	0.0093545	0.163479	0.0116784	0.0108	0.000297885	0.000893655	ENSMUSG00000033545	Znrf1
12	118849068	ENSMUSG00000048562	Sp8	genic	1.45695	0.00935891	0.163479	0.0471757	0.0371931	0.00868011	0.0111889	ENSMUSG00000048562	Sp8
15	87624169	ENSMUSG00000054863	Fam19a5	genic	1.71121	0.00936053	0.163479	0.042544	0.0430278	0.00412766	0.00833321	ENSMUSG00000054863	Fam19a5
1	4571971	NA	NA	intergenic	1.2621	0.00936861	0.163479	0.0202863	0.0257013	0.000420875	0.00126263	NA	NA
X	106187198	ENSMUSG00000062070	Pgk1	promoter	2.40002	0.00937163	0.163479	0.18338	0.0705616	0.046529	0.0496389	ENSMUSG00000062070	Pgk1
12	99645613	ENSMUSG00000113136	Gm19951	genic	0.937441	0.0093732	0.163479	0.145598	0.0626484	0.0676624	0.028792	ENSMUSG00000113136	Gm19951
19	37434866	ENSMUSG00000102353	Gm38345	promoter	1.61589	0.009376	0.163479	0.0356957	0.0437844	0.00445752	0.0119186	ENSMUSG00000024986,ENSMUSG00000102353	Gm38345,Hhex
1	34750983	ENSMUSG00000102537	Gm37224	promoter	1.50538	0.00938374	0.163479	0.040361	0.0367935	0.0045002	0.00713043	ENSMUSG00000037509,ENSMUSG00000102537	Arhgef4,Gm37224
5	117121126	ENSMUSG00000061288	Taok3	genic	1.34989	0.00938439	0.163479	0.0475211	0.0302364	0.0152128	0.0196965	ENSMUSG00000061288	Taok3
11	3629033	ENSMUSG00000084310	Gm11950	promoter	2.87809	0.00938845	0.163479	0.373463	0.137131	0.0969435	0.0809753	ENSMUSG00000084310	Gm11950
18	45559973	ENSMUSG00000054477	Kcnn2	genic	2.73889	0.00939176	0.163479	0.126712	0.102648	0.00663508	0.0105272	ENSMUSG00000054477	Kcnn2
17	39845969	ENSMUSG00000098178	Gm42418	promoter	1.55039	0.00939823	0.163503	0.212866	0.0932	0.0748043	0.0479838	ENSMUSG00000097971,ENSMUSG00000098178	Gm26917,Gm42418
1	86046231	ENSMUSG00000026227	2810459M11Rik	promoter	1.99723	0.00941253	0.163631	0.060773	0.069893	0.0121359	0.0176676	ENSMUSG00000026227	2810459M11Rik
5	35392423	ENSMUSG00000067438	Hmx1	promoter	1.79635	0.0094204	0.163631	0.0550439	0.0713322	0.00426725	0.00654953	ENSMUSG00000067438,ENSMUSG00000103608	4930442P19Rik,Hmx1
6	52314091	ENSMUSG00000086126	Evx1os	genic	1.1067	0.00942207	0.163631	0.0282072	0.0185919	0.0106715	0.0130968	ENSMUSG00000005503,ENSMUSG00000086126	Evx1,Evx1os
GL456378.1	27934	NA	NA	intergenic	2.40782	0.00942969	0.163631	0.409389	0.120096	0.119	0.0735437	NA	NA
10	81403207	ENSMUSG00000055053	Nfic	genic	1.35113	0.0094391	0.163631	0.0234216	0.022582	0.000620732	0.0018622	ENSMUSG00000055053	Nfic
7	93080614	ENSMUSG00000051515	Fam181b	promoter	2.34474	0.00944814	0.163631	0.0888167	0.0922735	0.00350459	0.00535148	ENSMUSG00000051515,ENSMUSG00000054061,ENSMUSG00000097644	Fam181b,Gm26862,Gm9934
8	70374979	ENSMUSG00000031849	Comp	genic	2.17435	0.00945295	0.163631	0.215782	0.18966	0.0836064	0.0780454	ENSMUSG00000031849	Comp
13	18948896	ENSMUSG00000021314	Amph	genic	2.01466	0.0094532	0.163631	0.100454	0.102828	0.0229913	0.0266368	ENSMUSG00000021314	Amph
17	36231478	NA	NA	intergenic	2.34509	0.00945621	0.163631	0.16514	0.12102	0.0294523	0.0322423	NA	NA
12	116486032	ENSMUSG00000056553	Ptprn2	promoter	1.87654	0.00946171	0.163631	0.0556731	0.0303416	0.0109779	0.014222	ENSMUSG00000056553	Ptprn2
X	103820797	ENSMUSG00000033965	Slc16a2	genic	2.45689	0.00947054	0.163631	0.186108	0.0664235	0.0663846	0.114377	ENSMUSG00000033965	Slc16a2
6	125380288	ENSMUSG00000038167	Plekhg6	genic	-1.89684	0.00947282	0.163631	0.0333952	0.0589717	0.111694	0.155022	ENSMUSG00000038167	Plekhg6
18	53464874	ENSMUSG00000069378	Prdm6	promoter	1.09055	0.00947731	0.163631	0.0255571	0.0211131	0.00544577	0.0120507	ENSMUSG00000069378	Prdm6
10	80356540	ENSMUSG00000035486	Plk5	promoter	1.41193	0.00948004	0.163631	0.0414045	0.0473051	0.0124813	0.0264127	ENSMUSG00000035486	Plk5
2	164168655	ENSMUSG00000040164	Kcns1	genic	2.45473	0.00948335	0.163631	0.309328	0.186874	0.110831	0.0708295	ENSMUSG00000040164	Kcns1
8	84559639	ENSMUSG00000034656	Cacna1a	genic	2.38686	0.00949182	0.163631	0.143754	0.104134	0.0233653	0.0318243	ENSMUSG00000034656	Cacna1a
11	115436144	NA	NA	intergenic	2.28917	0.00949697	0.163631	0.189743	0.0802948	0.0439823	0.0420204	NA	NA
4	117926895	ENSMUSG00000028539	Artn	genic	1.91398	0.00950205	0.163631	0.088834	0.125326	0.0137939	0.0222522	ENSMUSG00000028539	Artn
18	45558367	ENSMUSG00000054477	Kcnn2	genic	1.37866	0.00950339	0.163631	0.03646	0.0514388	0.00394277	0.00612507	ENSMUSG00000054477	Kcnn2
5	146261060	ENSMUSG00000029635	Cdk8	genic	1.59836	0.0095095	0.163631	0.129658	0.0587499	0.043366	0.0583727	ENSMUSG00000029635	Cdk8
5	139547566	ENSMUSG00000029546	Uncx	genic	1.49153	0.00951617	0.163631	0.0744021	0.0565962	0.0260914	0.0233804	ENSMUSG00000029546	Uncx
5	143293493	ENSMUSG00000093910	Zfp853	promoter	2.64033	0.00951849	0.163631	0.151538	0.108155	0.0336856	0.0565296	ENSMUSG00000093910	Zfp853
12	20197036	ENSMUSG00000116736		promoter	1.65162	0.00954817	0.164019	0.0748009	0.0539999	0.0218535	0.0185434	ENSMUSG00000113964,ENSMUSG00000116736	,Gm48667
1	134709359	ENSMUSG00000026452	Syt2	genic	1.2673	0.00955138	0.164019	0.0231172	0.0251467	0.000964519	0.00196395	ENSMUSG00000026452	Syt2
13	45582500	ENSMUSG00000046876	Atxn1	genic	3.11651	0.00957703	0.164371	0.733425	0.0759289	0.339188	0.193252	ENSMUSG00000046876	Atxn1
8	88521909	ENSMUSG00000031661	Nkd1	genic	2.01857	0.00959484	0.164396	0.0970469	0.128219	0.0113772	0.0151811	ENSMUSG00000031661	Nkd1
17	23661732	ENSMUSG00000043782	Bicdl2	genic	1.18091	0.00959743	0.164396	0.01696	0.0137891	0.000411523	0.00123457	ENSMUSG00000043782	Bicdl2
15	72547747	ENSMUSG00000036760	Kcnk9	promoter	2.06959	0.00960278	0.164396	0.122738	0.0913071	0.0295119	0.0334509	ENSMUSG00000036760	Kcnk9
2	125505896	ENSMUSG00000053615	Gm9913	genic	2.2443	0.00961009	0.164396	0.148149	0.153197	0.0358682	0.0383735	ENSMUSG00000027204,ENSMUSG00000053615	Fbn1,Gm9913
7	93080619	ENSMUSG00000051515	Fam181b	promoter	1.64804	0.00961132	0.164396	0.0509098	0.0498834	0.00650286	0.00679506	ENSMUSG00000051515,ENSMUSG00000054061,ENSMUSG00000097644	Fam181b,Gm26862,Gm9934
8	94917920	ENSMUSG00000063605	Ccdc102a	promoter	1.10932	0.00961711	0.164396	0.0143839	0.0132486	0	0	ENSMUSG00000063605	Ccdc102a
4	49845319	ENSMUSG00000039579	Grin3a	promoter	3.45138	0.00962942	0.164396	0.485349	0.185183	0.120794	0.0757044	ENSMUSG00000039579	Grin3a
17	39844660	ENSMUSG00000097971	Gm26917	genic	2.32279	0.00963688	0.164396	0.142731	0.103461	0.0189744	0.021841	ENSMUSG00000097971	Gm26917
11	120530805	ENSMUSG00000025127	Gcgr	promoter	0.900507	0.00963738	0.164396	0.0170069	0.01814	0.0353141	0.0977362	ENSMUSG00000025127,ENSMUSG00000084983	Gcgr,Gm11789
13	55826183	ENSMUSG00000021506	Pitx1	genic	1.45604	0.00964094	0.164396	0.0474947	0.0332729	0.0235609	0.0316154	ENSMUSG00000021506	Pitx1
5	35280792	ENSMUSG00000045318	Adra2c	genic	1.33296	0.00964446	0.164396	0.389046	0.0724658	0.201925	0.13087	ENSMUSG00000045318	Adra2c
12	22030553	NA	NA	intergenic	1.50911	0.00964969	0.164396	0.0673413	0.0161987	0.0226516	0.0203066	NA	NA
5	120302426	NA	NA	intergenic	0.936233	0.00965188	0.164396	0.0143609	0.0122245	0.00161031	0.00483092	NA	NA
GL456378.1	27526	NA	NA	intergenic	2.0204	0.00965572	0.164396	0.305961	0.06784	0.116923	0.0498465	NA	NA
7	73409376	ENSMUSG00000070509	Rgma	genic	3.40628	0.00966342	0.164396	0.415484	0.206342	0.0759738	0.0952587	ENSMUSG00000070509	Rgma
8	126138836	NA	NA	intergenic	1.74516	0.00967276	0.164396	0.0647248	0.0723781	0.00881817	0.0116507	NA	NA
5	29478476	ENSMUSG00000001566	Mnx1	promoter	2.18906	0.00967543	0.164396	0.0980964	0.0603702	0.0210877	0.0226392	ENSMUSG00000001566	Mnx1
7	137309537	ENSMUSG00000010476	Ebf3	genic	1.95286	0.00967606	0.164396	0.138268	0.109927	0.0399276	0.039509	ENSMUSG00000010476	Ebf3
19	38124579	ENSMUSG00000024990	Rbp4	genic	1.53009	0.00967643	0.164396	0.0384625	0.0424405	0.00215631	0.00507234	ENSMUSG00000024990	Rbp4
11	94473387	ENSMUSG00000020866	Cacna1g	genic	1.70342	0.00968844	0.164468	0.0529795	0.0339603	0.0117501	0.0269734	ENSMUSG00000020866	Cacna1g
13	101801687	NA	NA	intergenic	1.33749	0.00969095	0.164468	0.0262577	0.0378439	0.000569211	0.00128983	NA	NA
11	67455540	ENSMUSG00000033066	Gas7	promoter	1.18925	0.00970794	0.164668	0.0209827	0.0273995	0.000610501	0.0018315	ENSMUSG00000033066	Gas7
9	3034225	ENSMUSG00000097312	Gm26870	promoter	-2.14884	0.00971465	0.164695	0.696095	0.0638653	0.868929	0.0744711	ENSMUSG00000096736,ENSMUSG00000097312	Gm17535,Gm26870
14	111674916	ENSMUSG00000033214	Slitrk5	promoter	1.38644	0.00974655	0.165148	0.042468	0.0535425	0.00488562	0.00773578	ENSMUSG00000033214	Slitrk5
13	96131138	ENSMUSG00000051111	Sv2c	genic	1.12151	0.0097525	0.165161	0.0203451	0.0131208	0.0148189	0.0296793	ENSMUSG00000051111	Sv2c
2	33640543	ENSMUSG00000052951	C130021I20Rik	promoter	1.22222	0.00976029	0.165202	0.0482739	0.0265518	0.019448	0.017958	ENSMUSG00000038765,ENSMUSG00000052951	C130021I20Rik,Lmx1b
8	12431180	ENSMUSG00000047935	Sox1ot	genic	1.6007	0.00977684	0.165202	0.0338011	0.0178625	0.00412185	0.00851098	ENSMUSG00000047935	Sox1ot
17	56474601	ENSMUSG00000013236	Ptprs	genic	-1.66299	0.00977965	0.165202	0.0144908	0.0339249	0.0609718	0.0950202	ENSMUSG00000013236	Ptprs
17	39844756	ENSMUSG00000097971	Gm26917	genic	2.383	0.00978185	0.165202	0.409716	0.122016	0.129541	0.159191	ENSMUSG00000097971	Gm26917
9	102354396	ENSMUSG00000097524	Gm26846	promoter	1.11502	0.00978205	0.165202	0.0183827	0.0204142	0.00180187	0.00360906	ENSMUSG00000032537,ENSMUSG00000097524	Ephb1,Gm26846
1	185454939	ENSMUSG00000097615	Gm2061	promoter	1.49891	0.00978604	0.165202	0.0417649	0.0442465	0.00421443	0.00605413	ENSMUSG00000026614,ENSMUSG00000097615	Gm2061,Slc30a10
2	181134909	ENSMUSG00000016346	Kcnq2	promoter	1.14834	0.00979484	0.165263	0.0351881	0.0414596	0.00615294	0.0118377	ENSMUSG00000016346	Kcnq2
17	39848724	ENSMUSG00000098178	Gm42418	promoter	2.56648	0.00980197	0.165296	0.816486	0.0592451	0.390186	0.310229	ENSMUSG00000098178,ENSMUSG00000105361,ENSMUSG00000106106	,AY036118,Gm42418
1	10993593	ENSMUSG00000048960	Prex2	promoter	2.5152	0.00980973	0.165305	0.124227	0.0724814	0.015635	0.0203785	ENSMUSG00000048960	Prex2
12	118849605	ENSMUSG00000048562	Sp8	genic	2.3153	0.00981362	0.165305	0.241504	0.107598	0.0640891	0.0571342	ENSMUSG00000048562	Sp8
4	99656886	ENSMUSG00000086096	Gm12688	promoter	2.16211	0.00981804	0.165305	0.123885	0.127845	0.0212774	0.0309507	ENSMUSG00000067261,ENSMUSG00000086096,ENSMUSG00000092763	Foxd3,Gm12688,Gm23366
2	163339818	ENSMUSG00000017817	Jph2	genic	-3.38582	0.0098276	0.165379	0.376394	0.174655	0.715577	0.211536	ENSMUSG00000017817	Jph2
7	134224916	ENSMUSG00000054555	Adam12	genic	1.71096	0.0098381	0.165468	0.0354937	0.0400568	0.00485437	0.0145631	ENSMUSG00000054555	Adam12
GL456378.1	27849	NA	NA	intergenic	1.96165	0.00986012	0.165751	0.171613	0.0639409	0.0584815	0.0770418	NA	NA
11	102990045	ENSMUSG00000097410	Gm26668	genic	1.96536	0.00987237	0.165805	0.105248	0.0621248	0.0258906	0.0414516	ENSMUSG00000097410	Gm26668
18	11054322	ENSMUSG00000005836	Gata6	promoter	2.26282	0.00987659	0.165805	0.114176	0.0815176	0.0175658	0.0219935	ENSMUSG00000005836,ENSMUSG00000097222	1010001N08Rik,Gata6
8	88627721	ENSMUSG00000031662	Snx20	genic	1.37173	0.00987892	0.165805	0.0420381	0.0465283	0.00520961	0.0120682	ENSMUSG00000031662	Snx20
6	136979807	NA	NA	intergenic	3.61402	0.00988452	0.165811	0.606472	0.129118	0.196828	0.184695	NA	NA
17	69075726	ENSMUSG00000024044	Epb41l3	promoter	2.2666	0.00989423	0.165887	0.128615	0.111991	0.0127222	0.0167649	ENSMUSG00000024044	Epb41l3
10	79755123	ENSMUSG00000020327	Fgf22	promoter	2.46186	0.00991459	0.165988	0.187595	0.122878	0.0424276	0.0434825	ENSMUSG00000020327	Fgf22
12	112802746	NA	NA	intergenic	2.28981	0.00991534	0.165988	0.121198	0.0488309	0.0473733	0.0952117	NA	NA
15	68928518	ENSMUSG00000022332	Khdrbs3	promoter	2.14267	0.00992174	0.165988	0.0790299	0.0838175	0.00320572	0.00683327	ENSMUSG00000022332	Khdrbs3
17	27685057	ENSMUSG00000040276	Pacsin1	genic	1.54897	0.00992419	0.165988	0.0663793	0.0410605	0.0139293	0.0184311	ENSMUSG00000040276	Pacsin1
11	103809992	ENSMUSG00000000125	Wnt3	genic	2.97714	0.00992626	0.165988	0.157808	0.169761	0.001254	0.0018838	ENSMUSG00000000125	Wnt3
4	45826844	ENSMUSG00000035551	Igfbpl1	promoter	1.51912	0.00995316	0.166334	0.0898724	0.0648336	0.0418355	0.0489162	ENSMUSG00000035551	Igfbpl1
19	56723474	ENSMUSG00000035283	Adrb1	genic	1.275	0.00995743	0.166334	0.0205996	0.0258296	0.000267094	0.000801282	ENSMUSG00000035283	Adrb1
15	102362874	ENSMUSG00000060284	Sp7	genic	1.92975	0.00998228	0.166572	0.119849	0.101573	0.0594735	0.10087	ENSMUSG00000060284	Sp7
X	93286867	ENSMUSG00000035277	Arx	promoter	3.47675	0.00998476	0.166572	0.480782	0.213373	0.110742	0.116763	ENSMUSG00000035277	Arx
2	74763411	ENSMUSG00000042448	Hoxd1	promoter	1.89628	0.0099897	0.166572	0.115712	0.0674646	0.0380585	0.0309416	ENSMUSG00000042448	Hoxd1
16	17147907	ENSMUSG00000022768	Ccdc116	promoter	2.11951	0.00999254	0.166572	0.2269	0.170848	0.055124	0.0473803	ENSMUSG00000022768,ENSMUSG00000041774	Ccdc116,Ydjc
19	43612085	ENSMUSG00000044220	Nkx2-3	promoter	1.89323	0.0100148	0.166856	0.215984	0.122452	0.0876846	0.0542358	ENSMUSG00000044220,ENSMUSG00000092250	Gm20467,Nkx2-3
6	21214924	ENSMUSG00000060882	Kcnd2	promoter	1.86222	0.0100302	0.167025	0.0454894	0.0658541	0	0	ENSMUSG00000060882	Kcnd2
1	16093082	ENSMUSG00000067795	4930444P10Rik	promoter	1.24279	0.0100461	0.167133	0.0179689	0.0177062	0	0	ENSMUSG00000067795	4930444P10Rik
11	95202360	NA	NA	intergenic	2.61604	0.0100471	0.167133	0.296981	0.143189	0.115741	0.0992154	NA	NA
2	74762814	ENSMUSG00000042448	Hoxd1	promoter	1.59864	0.0100528	0.16714	0.0917622	0.0701884	0.0509451	0.0786693	ENSMUSG00000042448,ENSMUSG00000075277	Haglr,Hoxd1
14	30353723	ENSMUSG00000015968	Cacna1d	genic	1.31729	0.0100582	0.167142	0.028739	0.0334681	0.00240216	0.00390272	ENSMUSG00000015968	Cacna1d
8	12396969	ENSMUSG00000096014	Sox1	genic	1.14604	0.0100757	0.167267	0.0420107	0.0671811	0.00647944	0.0170058	ENSMUSG00000047935,ENSMUSG00000096014	Sox1,Sox1ot
13	101801664	NA	NA	intergenic	0.988462	0.0100803	0.167267	0.0200154	0.0180065	0.00661816	0.0115921	NA	NA
16	11984692	ENSMUSG00000022494	Shisa9	genic	2.29558	0.0100815	0.167267	0.0973794	0.108295	0.00718744	0.0142986	ENSMUSG00000022494	Shisa9
8	70744481	ENSMUSG00000031842	Pde4c	genic	1.34588	0.0100946	0.167398	0.0223373	0.0297803	0	0	ENSMUSG00000031842	Pde4c
12	49391416	ENSMUSG00000104861	3110039M20Rik	genic	1.30212	0.0101099	0.167401	0.0718127	0.0268005	0.0443306	0.0402244	ENSMUSG00000089922,ENSMUSG00000104861	3110039M20Rik,Gm43517
5	121828884	ENSMUSG00000042594	Sh2b3	genic	2.27167	0.0101141	0.167401	0.324004	0.120821	0.139594	0.143201	ENSMUSG00000042594	Sh2b3
9	121839213	ENSMUSG00000079235	Ccdc13	promoter	1.85187	0.0101145	0.167401	0.1159	0.0480557	0.0576049	0.0488037	ENSMUSG00000079235	Ccdc13
10	52691047	ENSMUSG00000038602	Slc35f1	genic	1.64771	0.0101169	0.167401	0.0323563	0.0340635	0	0	ENSMUSG00000038602	Slc35f1
X	160138146	ENSMUSG00000031299	Pdha1	promoter	2.02632	0.0101214	0.167401	0.0950909	0.0328168	0.0355716	0.0504782	ENSMUSG00000031299	Pdha1
10	94944417	ENSMUSG00000074785	Plxnc1	promoter	1.7506	0.0101262	0.167401	0.0786666	0.0695679	0.0147297	0.0158335	ENSMUSG00000074785	Plxnc1
10	61783226	ENSMUSG00000020086	H2afy2	genic	1.65756	0.0101452	0.167559	0.0328704	0.0353566	0	0	ENSMUSG00000020086	H2afy2
7	140923188	ENSMUSG00000038745	Nlrp6	genic	1.26455	0.0101463	0.167559	0.0207721	0.019952	0.00212344	0.00421997	ENSMUSG00000038745	Nlrp6
1	191396519	ENSMUSG00000026626	Ppp2r5a	genic	1.16579	0.0101587	0.167623	0.117664	0.0643636	0.0548223	0.0364766	ENSMUSG00000026626	Ppp2r5a
14	19416167	ENSMUSG00000095280	Gm21738	genic	1.4036	0.0101647	0.167623	0.835241	0.0888696	0.654541	0.0801014	ENSMUSG00000095280	Gm21738
17	85625291	ENSMUSG00000038805	Six3	genic	2.08982	0.0101662	0.167623	0.179067	0.0515576	0.0713149	0.0494804	ENSMUSG00000038805	Six3
19	24897511	NA	NA	intergenic	1.73848	0.0101712	0.167623	0.0613607	0.0376056	0.0183902	0.0198274	NA	NA
8	70798490	ENSMUSG00000031833	Mast3	genic	1.58814	0.0101857	0.167652	0.114313	0.175026	0.0374082	0.044041	ENSMUSG00000031833	Mast3
11	77931100	ENSMUSG00000000632	Sez6	promoter	0.974288	0.0101865	0.167652	0.0174695	0.0214528	0.00153602	0.00420706	ENSMUSG00000000632,ENSMUSG00000055045	Gm11190,Sez6
6	88500171	NA	NA	intergenic	1.29593	0.0101888	0.167652	0.0211279	0.0219397	0.00188803	0.0040693	NA	NA
17	83631571	ENSMUSG00000045053	Kcng3	promoter	1.36273	0.0101984	0.167724	0.0243047	0.0294972	0.00750868	0.020448	ENSMUSG00000045053	Kcng3
17	39846179	ENSMUSG00000098178	Gm42418	promoter	0.766985	0.0102076	0.167758	0.12931	0.0412841	0.0670911	0.0226399	ENSMUSG00000097971,ENSMUSG00000098178	Gm26917,Gm42418
6	83070068	ENSMUSG00000068327	Tlx2	promoter	1.82061	0.010211	0.167758	0.0659757	0.0658362	0.014519	0.0301829	ENSMUSG00000068327	Tlx2
17	39844667	ENSMUSG00000097971	Gm26917	genic	1.25907	0.010228	0.167951	0.188548	0.0769537	0.0740982	0.0424845	ENSMUSG00000097971	Gm26917
7	30454108	ENSMUSG00000036915	Kirrel2	genic	0.955152	0.0102462	0.168088	0.0203756	0.0288381	0.00938025	0.0196715	ENSMUSG00000036915	Kirrel2
1	38836012	ENSMUSG00000048814	Lonrf2	genic	0.978746	0.0102697	0.168088	0.0175975	0.0129971	0.0027311	0.00445584	ENSMUSG00000048814	Lonrf2
17	39844670	ENSMUSG00000097971	Gm26917	genic	1.46856	0.0102756	0.168088	0.172037	0.0744553	0.0565882	0.0436032	ENSMUSG00000097971	Gm26917
16	65105663	ENSMUSG00000050783	Htr1f	promoter	2.22539	0.0102787	0.168088	0.159354	0.143603	0.0297095	0.0336217	ENSMUSG00000050783	Htr1f
11	30024572	ENSMUSG00000044072	Eml6	genic	1.21527	0.010279	0.168088	0.0537374	0.0753958	0.0117639	0.0180722	ENSMUSG00000044072	Eml6
2	167538387	ENSMUSG00000042821	Snai1	promoter	2.17886	0.0102815	0.168088	0.139238	0.0826734	0.0308689	0.0584269	ENSMUSG00000042821	Snai1
11	109011887	NA	NA	intergenic	1.81707	0.0102886	0.168088	0.365904	0.217679	0.152156	0.107588	NA	NA
11	120661165	ENSMUSG00000053613	Notumos	promoter	1.58936	0.0102901	0.168088	0.0722789	0.0973368	0.010713	0.0134193	ENSMUSG00000042988,ENSMUSG00000053613	Notum,Notumos
12	99562616	ENSMUSG00000033713	Foxn3	promoter	1.68978	0.0102988	0.168088	0.035561	0.0459422	0	0	ENSMUSG00000033713,ENSMUSG00000097917	Foxn3,Gm26839
16	57391538	ENSMUSG00000043336	Filip1l	genic	3.78169	0.0103137	0.168088	0.718925	0.0730393	0.205754	0.304509	ENSMUSG00000022748,ENSMUSG00000043336	Cmss1,Filip1l
17	69969455	ENSMUSG00000003279	Dlgap1	promoter	2.1389	0.0103144	0.168088	0.113887	0.133176	0.0184983	0.0210141	ENSMUSG00000003279	Dlgap1
2	118702801	ENSMUSG00000078137	Ankrd63	genic	0.944951	0.0103171	0.168088	0.0268365	0.0312197	0.00867998	0.0167621	ENSMUSG00000078137	Ankrd63
13	54737817	ENSMUSG00000069227	Gprin1	genic	1.50338	0.0103174	0.168088	0.030561	0.0286092	0.0131597	0.0279196	ENSMUSG00000069227	Gprin1
15	72547733	ENSMUSG00000036760	Kcnk9	promoter	2.32957	0.0103179	0.168088	0.16584	0.155479	0.0332941	0.0331425	ENSMUSG00000036760	Kcnk9
6	122486313	ENSMUSG00000040649	Rimklb	genic	0.904319	0.0103197	0.168088	0.0100811	0.00802904	0	0	ENSMUSG00000040649	Rimklb
11	101246525	ENSMUSG00000001240	Ramp2	promoter	1.08944	0.0103423	0.168088	0.0140213	0.0127453	0	0	ENSMUSG00000001240	Ramp2
5	35280933	ENSMUSG00000045318	Adra2c	genic	2.30174	0.0103511	0.168088	0.143249	0.204631	0.0127446	0.0180013	ENSMUSG00000045318	Adra2c
9	107935911	ENSMUSG00000032936	Camkv	promoter	0.928399	0.0103609	0.168088	0.0118034	0.0118426	0.000394273	0.0008856	ENSMUSG00000032936,ENSMUSG00000102377	Camkv,Gm37974
9	98032901	ENSMUSG00000032452	Clstn2	promoter	1.18148	0.0103628	0.168088	0.0280111	0.0240084	0.00428607	0.00670253	ENSMUSG00000032452	Clstn2
8	70374819	ENSMUSG00000031849	Comp	genic	1.57257	0.0103639	0.168088	0.0427775	0.0571218	0.00314632	0.00783381	ENSMUSG00000031849	Comp
8	121073626	ENSMUSG00000092329	Gm20388	genic	1.76614	0.0103648	0.168088	0.0515963	0.0473948	0.00593882	0.00750452	ENSMUSG00000092329,ENSMUSG00000097336	Fendrr,Gm20388
8	124794072	ENSMUSG00000036913	Trim67	genic	1.69149	0.0103648	0.168088	0.0851144	0.120066	0.0197979	0.0282318	ENSMUSG00000036913	Trim67
9	45430333	ENSMUSG00000032087	Dscaml1	genic	1.09341	0.0103654	0.168088	0.0141635	0.0133131	0	0	ENSMUSG00000032087,ENSMUSG00000097074	4833428L15Rik,Dscaml1
12	55599990	ENSMUSG00000045440	Insm2	genic	1.56673	0.0103655	0.168088	0.0399521	0.0427604	0.00234875	0.0051746	ENSMUSG00000045440	Insm2
13	38345823	ENSMUSG00000039004	Bmp6	genic	1.03843	0.0103681	0.168088	0.0240187	0.021839	0.00397554	0.00651064	ENSMUSG00000039004	Bmp6
11	68386017	ENSMUSG00000020902	Ntn1	genic	1.55594	0.0103914	0.168354	0.0282532	0.0237015	0.00131408	0.00348126	ENSMUSG00000020902	Ntn1
2	121806504	ENSMUSG00000027238	Frmd5	genic	1.39973	0.0103994	0.168354	0.0303037	0.0266676	0.00275088	0.00476069	ENSMUSG00000027238	Frmd5
16	28564945	ENSMUSG00000022523	Fgf12	genic	1.48699	0.0104004	0.168354	0.100903	0.0778315	0.0306918	0.0323266	ENSMUSG00000022523	Fgf12
17	39844563	ENSMUSG00000097971	Gm26917	genic	1.01281	0.0104185	0.168471	0.0660253	0.0286306	0.0256587	0.0194747	ENSMUSG00000097971	Gm26917
16	18777508	ENSMUSG00000041378	Cldn5	genic	1.40911	0.0104204	0.168471	0.0405895	0.0156043	0.0117867	0.0127227	ENSMUSG00000041378	Cldn5
15	35293939	NA	NA	intergenic	1.62863	0.0104252	0.168471	0.0355043	0.0423808	0.000771605	0.00231481	NA	NA
2	172043032	ENSMUSG00000067578	Cbln4	promoter	3.5738	0.0104287	0.168471	0.198588	0.174433	0.00863238	0.0198291	ENSMUSG00000067578	Cbln4
18	80323085	ENSMUSG00000097593	Gm26676	promoter	2.62502	0.0104356	0.168497	0.439094	0.15741	0.203391	0.131961	ENSMUSG00000059852,ENSMUSG00000097593	Gm26676,Kcng2
5	35280946	ENSMUSG00000045318	Adra2c	genic	2.40706	0.010446	0.168509	0.204792	0.133596	0.0421555	0.0470178	ENSMUSG00000045318	Adra2c
1	16093086	ENSMUSG00000067795	4930444P10Rik	promoter	1.09562	0.0104593	0.168509	0.0145934	0.0157017	0	0	ENSMUSG00000067795	4930444P10Rik
Y	90741241	NA	NA	intergenic	-2.73497	0.0104605	0.168509	0.621961	0.14661	0.700693	0.341468	NA	NA
3	56183506	ENSMUSG00000027799	Nbea	promoter	1.33679	0.0104607	0.168509	0.0455628	0.067946	0.00667194	0.00804337	ENSMUSG00000027799	Nbea
1	120007603	ENSMUSG00000026387	Sctr	genic	2.09639	0.0104656	0.168509	0.16608	0.138338	0.0344129	0.0636817	ENSMUSG00000026387	Sctr
5	38319379	ENSMUSG00000039358	Drd5	promoter	0.832781	0.0104722	0.168509	0.0105849	0.00948473	0.0027516	0.00629716	ENSMUSG00000039358,ENSMUSG00000097029	Drd5,Gm26560
6	3201501	NA	NA	intergenic	1.55544	0.0104733	0.168509	0.148064	0.0809776	0.0453641	0.0427238	NA	NA
8	25240812	ENSMUSG00000065954	Tacc1	genic	1.14976	0.0105025	0.168892	0.0186351	0.0214846	0.000717034	0.00186463	ENSMUSG00000065954	Tacc1
12	22030529	NA	NA	intergenic	1.78147	0.0105098	0.168896	0.145015	0.0538094	0.0547655	0.0703134	NA	NA
4	139821720	ENSMUSG00000028736	Pax7	genic	2.00254	0.0105133	0.168896	0.112479	0.086492	0.0232562	0.0308779	ENSMUSG00000028736	Pax7
3	141465831	ENSMUSG00000059921	Unc5c	promoter	2.19723	0.0105224	0.168957	0.0921282	0.100773	0.010852	0.0262164	ENSMUSG00000059921,ENSMUSG00000089737	Gm15688,Unc5c
17	39847883	ENSMUSG00000098178	Gm42418	promoter	1.37553	0.0105306	0.168958	0.13729	0.137748	0.0366249	0.0204562	ENSMUSG00000098178,ENSMUSG00000105361,ENSMUSG00000106106	,AY036118,Gm42418
6	113392604	ENSMUSG00000030276	Ttll3	genic	1.84024	0.0105369	0.168958	0.0666316	0.0793034	0.00532153	0.00640892	ENSMUSG00000030276	Ttll3
2	22623667	ENSMUSG00000026787	Gad2	genic	1.60906	0.0105383	0.168958	0.0629747	0.0692842	0.00687622	0.0104421	ENSMUSG00000026787	Gad2
18	76846937	NA	NA	intergenic	1.74296	0.0105589	0.169202	0.0399928	0.0473617	0.00309084	0.00788177	NA	NA
2	152143748	ENSMUSG00000068079	Tcf15	promoter	2.56109	0.0105675	0.169247	0.133718	0.109162	0.0141345	0.0227547	ENSMUSG00000068079	Tcf15
5	147400528	ENSMUSG00000097228	Gm26597	promoter	1.16475	0.0105723	0.169247	0.0262393	0.018612	0.00769841	0.00644856	ENSMUSG00000042817,ENSMUSG00000097228	Flt3,Gm26597
8	70088196	ENSMUSG00000007594	Hapln4	genic	2.53504	0.0105895	0.169345	0.190747	0.144238	0.0411348	0.0433043	ENSMUSG00000007594	Hapln4
17	85621646	ENSMUSG00000099635	Gm28528	promoter	1.15838	0.0105915	0.169345	0.0194997	0.0214321	0.00159976	0.00318435	ENSMUSG00000038805,ENSMUSG00000099635	Gm28528,Six3
16	28446709	ENSMUSG00000022523	Fgf12	genic	1.86068	0.0105943	0.169345	0.0539709	0.0502853	0.00428076	0.00909927	ENSMUSG00000022523	Fgf12
2	37793565	ENSMUSG00000035403	Crb2	genic	2.33349	0.0105998	0.169348	0.345069	0.199476	0.143732	0.139178	ENSMUSG00000035403	Crb2
17	39847907	ENSMUSG00000098178	Gm42418	promoter	1.3702	0.0106099	0.169408	0.135245	0.132934	0.0403879	0.0378542	ENSMUSG00000098178,ENSMUSG00000105361,ENSMUSG00000106106	,AY036118,Gm42418
7	28267992	ENSMUSG00000046058	Eid2	promoter	1.9319	0.0106189	0.169408	0.0570686	0.0670108	0.00111334	0.00334001	ENSMUSG00000046058	Eid2
18	16808329	ENSMUSG00000024304	Cdh2	genic	1.63895	0.0106195	0.169408	0.091167	0.113187	0.0186399	0.0161957	ENSMUSG00000024304	Cdh2
[truncated: 29,890 more rows]
