# Supplementary material for: Clinically relevant aberrant Filip1l DNA methylation detected in a murine model of cutaneous squamous cell carcinoma
Source: eBioMedicine. 2021 May 14;67:103383. doi: 10.1016/j.ebiom.2021.103383 (PMC8138604; doi:10.1016/j.ebiom.2021.103383)
Supplement: Supplementary file 3 [file mmc3.xlsx]

## Sheet: Sheet1
Enseble annotation	Gene	Type	Chromosome	Start	End	Width	# CpGs	Strand	Median p	FDR	Median methylation control	Median methylation tumors	Median methylation difference
ENSMUSG00000043336,ENSMUSG00000022748	Filip1l	genic	16	57391482	57391657	176	38	*	0.000142184	0.00909977	0.342344	0.760179	0.398699
		intergenic	3	5860619	5860741	123	30	*	0.00133348	0.0613402	0.246676	0.578616	0.33163
		intergenic	12	112802696	112802752	57	9	*	0.0018667	0.0709347	0.138016	0.389216	0.2512
		intergenic	GL456378.1	27849	27988	140	18	*	0.000230815	0.0140797	0.12439	0.380549	0.245231
ENSMUSG00000073894	Rbmxl2	genic	7	107210000	107210046	47	24	*	0.00331559	0.0943661	0.382218	0.590457	0.208239
ENSMUSG00000048562	Sp8	genic	12	118849494	118849660	167	23	*	0.00104548	0.0491378	0.0777417	0.250084	0.172342
ENSMUSG00000045318	Adra2c	genic	5	35280820	35280957	138	21	*	0.003254	0.0943661	0.134619	0.299315	0.160084
ENSMUSG00000007594	Hapln4	genic	8	70088183	70088238	56	9	*	5.65908e-05	0.00390476	0.0413503	0.194275	0.152924
ENSMUSG00000067261,ENSMUSG00000092763,ENSMUSG00000086096	Foxd3,Gm23366,Gm12688	promoter	4	99656874	99656946	73	13	*	0.00148365	0.0667642	0.0611494	0.205269	0.144119
ENSMUSG00000098178,ENSMUSG00000097971	Gm42418	promoter	17	39845285	39846122	838	123	*	0.000484453	0.025676	0.145439	0.311593	0.134689
ENSMUSG00000029635	Cdk8	genic	5	146261012	146261147	136	24	*	6.81406e-07	5.11055e-05	0.0842104	0.218882	0.134671
		intergenic	11	109011699	109011975	277	37	*	3.16329e-06	0.000234084	0.177114	0.315872	0.134449
ENSMUSG00000036907	C1ql2	promoter	1	120341073	120341333	261	15	*	0.00824211	0.112798	0.0888601	0.220779	0.131919
ENSMUSG00000098178,ENSMUSG00000106106,ENSMUSG00000105361	Gm42418,,AY036118	promoter	17	39847522	39847638	117	2	*	0.0245761	0.112798	0.184864	0.314872	0.130008
ENSMUSG00000041670	Rims1	genic	1	22533835	22533906	72	10	*	0.00166637	0.0678245	0.0519813	0.180503	0.128583
		intergenic	12	57538740	57538787	48	8	*	0.00702648	0.112798	0.0653824	0.184531	0.11874
ENSMUSG00000106106,ENSMUSG00000098178		promoter	17	39846535	39846769	235	14	*	0.00521708	0.110309	0.145445	0.341154	0.116837
ENSMUSG00000055078,ENSMUSG00000033676	Gabra5	promoter	7	57509682	57509946	265	17	*	0.00270558	0.0865787	0.0465486	0.148046	0.108558
ENSMUSG00000097971	Gm26917	genic	17	39844548	39844900	353	68	*	0.00553375	0.110309	0.105285	0.203347	0.0973086
ENSMUSG00000053930	Shisa6	promoter	11	66526535	66526567	33	4	*	0.000341371	0.0194581	0.0396486	0.132914	0.093265
ENSMUSG00000095407	Tmem200c	genic	17	68841460	68841519	60	8	*	0.000281613	0.0163335	0.0250283	0.11516	0.0899841
ENSMUSG00000073209	Klf14	promoter	6	30958628	30958693	66	16	*	0.000381842	0.0213832	0.0555043	0.142964	0.0874598
ENSMUSG00000105361,ENSMUSG00000106106,ENSMUSG00000098178	AY036118,,Gm42418	promoter	17	39848432	39848645	214	63	*	2.30085e-05	0.00165661	0.0606274	0.157719	0.0808254
ENSMUSG00000074217,ENSMUSG00000080665	2210011C24Rik	promoter	8	84012500	84012664	165	5	*	0.00791414	0.112798	0.0473198	0.111092	0.067678
ENSMUSG00000097971	Gm26917	promoter	17	39843015	39843137	123	25	*	0.000713432	0.0370985	0.0546823	0.122579	0.0668882
ENSMUSG00000075015	Gm10801	promoter	2	98662264	98662296	33	6	*	2.1772e-22	1.69822e-20	0.786285	0.852512	0.0662266
ENSMUSG00000075014	Gm10800	promoter	2	98666385	98667325	941	26	*	1.02959e-05	0.000751599	0.785651	0.83199	0.0638689
ENSMUSG00000097971	Gm26917	genic	17	39844212	39844240	29	3	*	0.0207456	0.112798	0.136684	0.200527	0.0638436
ENSMUSG00000047897	Ripply2	promoter	9	87015405	87015766	362	37	*	0.00161487	0.0678245	0.0145476	0.0803173	0.0635721
ENSMUSG00000097009,ENSMUSG00000046159	Gm26861,Chrm3	promoter	13	10360252	10360599	348	11	*	0.00665376	0.112798	0.0191907	0.0763224	0.0630477
ENSMUSG00000113798	Gm47385	promoter	12	23189648	23189691	44	6	*	0.00365896	0.0987919	0.0801494	0.142601	0.062452
ENSMUSG00000040310	Alx4	promoter	2	93642750	93642861	112	9	*	8.17472e-05	0.00531357	0.0170293	0.0786718	0.0616424
ENSMUSG00000056124	B4galt6	genic	18	20745647	20745778	132	6	*	4.62354e-05	0.00323648	0.0182857	0.0817714	0.0601797
		intergenic	17	36231319	36231478	160	15	*	0.00188237	0.0709347	0.0358056	0.0943149	0.0595413
ENSMUSG00000070476,ENSMUSG00000049999	Fam217b	promoter	2	178414010	178414081	72	17	*	0.00195942	0.0709347	0.022256	0.079868	0.057612
ENSMUSG00000055045,ENSMUSG00000000632	Gm11190	promoter	11	77931047	77931157	111	14	*	3.2929e-08	2.50261e-06	0.011999	0.0674399	0.0554409
ENSMUSG00000078137	Ankrd63	genic	2	118703018	118703257	240	14	*	0.00742837	0.112798	0.0329037	0.0869043	0.0549323
ENSMUSG00000020704	Asic2	genic	11	81153472	81153581	110	7	*	0.00164365	0.0678245	0.0191412	0.0740226	0.0548814
ENSMUSG00000104516	Gm9884	promoter	1	25830119	25830165	47	9	*	0.000262693	0.0154989	0.0123458	0.0660031	0.05262
ENSMUSG00000016346	Kcnq2	promoter	2	181134909	181135006	98	19	*	7.81893e-05	0.00516049	0.0172671	0.0705808	0.052409
ENSMUSG00000000093	Tbx2	genic	11	85838073	85838073	1	1	*	0.0113378	0.112798	0.0272754	0.0744789	0.0472036
ENSMUSG00000087386,ENSMUSG00000042589	Gm15637	genic	5	122049455	122049503	49	15	*	0.00101804	0.0488659	0.0218934	0.0686856	0.0467922
ENSMUSG00000049691	Nkx3-2	genic	5	41763718	41763764	47	10	*	0.00154979	0.0672785	0.017588	0.059533	0.0418638
ENSMUSG00000096225	Lhx8	genic	3	154328590	154328661	72	13	*	0.00805731	0.112798	0.0164496	0.0582447	0.0416171
ENSMUSG00000053465	Hs6st3	promoter	14	119137673	119137909	237	9	*	0.00663517	0.112798	0.018616	0.0599926	0.0413766
ENSMUSG00000030518	Fam189a1	promoter	7	65156383	65156453	71	14	*	1.25102e-08	9.63283e-07	0.00490869	0.0438328	0.0389241
ENSMUSG00000053166	Cdh22	genic	2	165112203	165112340	138	13	*	0.000845165	0.0431034	0.00971905	0.0492728	0.0384712
ENSMUSG00000102615,ENSMUSG00000055675	Gm37844	promoter	8	15027943	15027943	1	1	*	0.00796945	0.112798	0.0244396	0.061769	0.0373294
ENSMUSG00000113964,ENSMUSG00000116736	Gm48667,	promoter	12	20197024	20197095	72	12	*	0.00152906	0.0672785	0.0220156	0.0575312	0.036128
ENSMUSG00000038805,ENSMUSG00000099635	Six3	promoter	17	85621644	85621729	86	6	*	0.00528014	0.110309	0.0199807	0.0559814	0.0361181
ENSMUSG00000098720,ENSMUSG00000024565,ENSMUSG00000098880	Gm27239,Sall3,Gm27238	promoter	18	80985947	80985947	1	1	*	0.0100672	0.112798	0.0171599	0.0513335	0.0341736
ENSMUSG00000050423	Ppp1r3g	genic	13	35969187	35969262	76	15	*	0.00449113	0.110309	0.0138752	0.0466617	0.0327865
ENSMUSG00000072875	Gpr27	genic	6	99693216	99693227	12	4	*	0.00736532	0.112798	0.018512	0.0511911	0.0326791
ENSMUSG00000051177	Plcb1	promoter	2	134786033	134786224	192	5	*	6.06014e-05	0.00412089	0.0100297	0.0425173	0.032603
ENSMUSG00000075707,ENSMUSG00000080356,ENSMUSG00000113581	Dio3,Mir1247,Dio3os	promoter	12	110277998	110278071	74	16	*	0.000254003	0.0152402	0.00919726	0.0412564	0.0320592
ENSMUSG00000028354	Fmn2	promoter	1	174501870	174501944	75	15	*	0.00441238	0.110309	0.0151781	0.0467921	0.0315833
ENSMUSG00000051177	Plcb1	promoter	2	134786559	134786616	58	5	*	0.00276247	0.0865787	0.011541	0.042844	0.03131
ENSMUSG00000047992,ENSMUSG00000089760	Fam69c	promoter	18	84720283	84720405	123	25	*	0.00198282	0.0709347	0.0109375	0.0413132	0.0303757
ENSMUSG00000022332	Khdrbs3	promoter	15	68928286	68928535	250	18	*	2.46433e-05	0.00174968	0.00331745	0.0329891	0.0284724
ENSMUSG00000030380	Mzf1	genic	7	13043879	13044009	131	15	*	0.00559112	0.110309	0.033719	0.0617646	0.0280456
ENSMUSG00000000938	Hoxa10	genic	6	52234205	52234271	67	18	*	0.000162569	0.0102418	0.00943933	0.0371465	0.0277072
ENSMUSG00000054863	Fam19a5	genic	15	87624169	87624398	230	15	*	0.000441238	0.0238269	0.00605812	0.0325484	0.0264903
ENSMUSG00000036264	Fstl4	promoter	11	52765013	52765273	261	13	*	0.000412509	0.022688	0.00920769	0.0356741	0.0264664
ENSMUSG00000071984	Fndc1	promoter	17	7827195	7827209	15	4	*	0.000188244	0.0116711	0.00888218	0.0303039	0.0210829
ENSMUSG00000045034,ENSMUSG00000090907	Ankrd34b	genic	13	92426486	92426608	123	23	*	6.84497e-05	0.00458613	0.00404251	0.0231656	0.019027
ENSMUSG00000000440	Pparg	promoter	6	115361054	115361089	36	6	*	0.00177152	0.0690892	0.00606804	0.022791	0.0168166
ENSMUSG00000048814	Lonrf2	promoter	1	38836659	38836659	1	1	*	0.0180967	0.112798	0.00872676	0.0242781	0.0155514
ENSMUSG00000048814	Lonrf2	promoter	1	38836173	38836440	268	11	*	0.0143352	0.112798	0.00788153	0.0230156	0.015134
ENSMUSG00000039323	Igfbp2	promoter	1	72824757	72824801	45	4	*	0.00470664	0.110309	0.00731676	0.0210472	0.0137305
ENSMUSG00000042807	Hecw2	genic	1	54194582	54194644	63	16	*	0.00293882	0.0881645	0.00440939	0.0168392	0.0124298
ENSMUSG00000111977,ENSMUSG00000020312	Gm47163	promoter	10	79637707	79637714	8	3	*	0.00378675	0.0987919	0.00281556	0.0121924	0.0093768
ENSMUSG00000038910	Plcl2	promoter	17	50509240	50509273	34	6	*	0.00216781	0.0737056	0.00196485	0.00960059	0.00763574
ENSMUSG00000035745	Grin3b	promoter	10	79971062	79971100	39	5	*	0.00484693	0.110309	0.00199907	0.00876355	0.00676448
ENSMUSG00000036264	Fstl4	promoter	11	52764693	52764708	16	4	*	0.0022179	0.0737056	0.000921722	0.00585685	0.00493513
ENSMUSG00000032452	Clstn2	promoter	9	98032898	98032901	4	2	*	0.00952398	0.112798	0.00119503	0.00532655	0.00413151
ENSMUSG00000052133	Sema5b	promoter	16	35541492	35541757	266	7	*	0.000991581	0.0485874	0.000379844	0.00227328	0.0019022
ENSMUSG00000116305	Lncppara	genic	15	85670740	85670748	9	4	*	0.000879254	0.0439627	0.00483433	0.00101279	-0.00382154
		intergenic	2	98666262	98666273	12	4	*	0.00930252	0.112798	0.810478	0.677305	-0.133356
