# Supplementary material for: Clinically relevant aberrant Filip1l DNA methylation detected in a murine model of cutaneous squamous cell carcinoma
Source: eBioMedicine. 2021 May 14;67:103383. doi: 10.1016/j.ebiom.2021.103383 (PMC8138604; doi:10.1016/j.ebiom.2021.103383)
Supplement: Supplementary file 6 [file mmc6.xlsx]

## Sheet: Sheet1
siRNAs
Name	Species	isoforms	Sequence
Mm_Filip1l_iso201/3_1	mouse	201 / 203	CCAAUGAAUGAGUUGGAUA
Mm_Filip1l_iso201/3_2	mouse	201 / 203	AGACCUCUCAAGAGAUGAC
Mm_Filip1l_iso202/3_1	mouse	202 / 203	CAAGAATGCTACTCTCTGA
Mm_Filip1l_iso202/3_2	mouse	202 / 203	GAGAAGATGTACAGTGTAA
Taqman assays
Name	Isoforms	Sequence	length	TM
Mm_Filip1l_1_Fo	201 / 203	GAGAGATGCTTTTCAAGCAAA	21	54
Mm_Filip1l_1_Re		TCCGCCTGTGAGATTCTTTATG	22	58.4
Mm_Filip1l_1_Pr		CAGGAGGACATCTATGAGAAACCAATG	27	63.4
		Amplicon length	109
Mm_Filip1l_2_Fo	202	CCGCAGCTCAGATTAAAGAAAC	22	62
Mm_Filip1l_2_Re		CTTCAGGGTCTTGATCCTCTTC	22	62.1
Mm_Filip1l_2_Pr		GATCAAGAAACTGCGTCCCAGGAAAAGA	28	68.6
		Amplicon length	93
Mm_Filip1l_3_Fo	203	CACAAAGAATATATGAAGAAGAG	23	53.5
Mm_Filip1l_3_Re		TCCTTCTTTTCCTGGGACGCA	21	59.8
Mm_Filip1l_3_Pr		TGAATTCATAAACTTATTGGAGCAGGA	27	58.9
		Amplicon length	110
Antibodies
Antibody	Manufacturer	Reference	Clone	Host	Dil.
FILIP1L	Sigma	SAB2105835	Polyclonal	Rabbit	1:1000
FILIP1L	Sigma	HPA043133	Polyclonal	Rabbit	1:2000
FILIP1L	Aviva	ARP52360_P050	Polyclonal	Rabbit	1:500
FILIP1L	Thermo scientific	PA5-32021	Polyclonal	Rabbit	1:1000
α-tubulin	Sigma	T9026	DM1A	Mouse	1:2000
β-actin	Sigma	A5316	AC-74	Mouse	1:5000
