# Supplementary material for: Clinically relevant aberrant Filip1l DNA methylation detected in a murine model of cutaneous squamous cell carcinoma
Source: eBioMedicine. 2021 May 14;67:103383. doi: 10.1016/j.ebiom.2021.103383 (PMC8138604; doi:10.1016/j.ebiom.2021.103383)
Supplement: Supplementary file 7 [file mmc7.xlsx]

## Sheet: CpG_in_GOI
Mouse (Tumor vs Control)				D % Meth is Tumor - Control
Chromosome	Position	Gene	Difference in methylation (%)
11	76437106	Abr	0.456402
11	76437087	Abr	0.35718
5	97004955	Bmp2k	0.621395
16	57391525	Cmss1,Filip1l	0.406604
16	57391534	Cmss1,Filip1l	0.42555
16	57391520	Cmss1,Filip1l	0.395612
16	57391522	Cmss1,Filip1l	0.421057
16	57391529	Cmss1,Filip1l	0.38573
16	57391556	Cmss1,Filip1l	0.494777
16	57391572	Cmss1,Filip1l	0.441049
16	57391553	Cmss1,Filip1l	0.491605
16	57391528	Cmss1,Filip1l	0.338504
16	57391547	Cmss1,Filip1l	0.451271
19	5298345	Gal3st3	0.402336
2	74746825	Gm28230,Haglr,Hoxd3	0.326505
14	116926884	Gpc6	0.366772
14	116926883	Gpc6	0.362321
10	79921868	Kiss1r,R3hdm4	0.318642
10	79921909	Kiss1r,R3hdm4	0.345983
3	86547199	Lrba,Mab21l2	0.495548
3	86547233	Lrba,Mab21l2	0.503809
3	86547236	Lrba,Mab21l2	0.503858
3	86547211	Lrba,Mab21l2	0.455329
3	86547174	Lrba,Mab21l2	0.418536
7	73409375	Rgma	0.399365
7	73409367	Rgma	0.460984
11	117332614	Sept9	0.482283
11	117332643	Sept9	0.357871
2	165503844	Slc2a10	0.473316
2	165503862	Slc2a10	0.442227
2	180642220	Tcfl5	0.308771
6	128034685	Tspan9	0.318505
6	128034710	Tspan9	0.366132
6	128034693	Tspan9	0.38914
6	128034688	Tspan9	0.381477
Human (Stem-cell like vs Control)
Chromosome	Position	Gene	Difference in methylation (%)
17	1011493	ABR	0.44994
17	1084451	ABR	0.317618
17	978619	ABR	0.450763
17	995179	ABR	0.544789
17	970605	ABR	0.465282
17	1057343	ABR	0.435439
17	1090869	ABR	0.468531
17	1058210	ABR	0.506944
17	990908	ABR	0.429365
17	1068722	ABR	-0.508158
17	1085056	ABR	0.444752
17	1085023	ABR	0.341774
17	998432	ABR	-0.501643
17	944076	ABR	-0.473837
17	1010485	ABR	0.493896
17	943270	ABR	-0.328789
17	1090326	ABR	0.354103
17	943342	ABR	-0.388208
17	1009219	ABR	0.338148
17	936550	ABR	0.342808
17	928851	ABR	0.308748
17	941382	ABR	0.396696
17	998504	ABR	-0.401206
17	1001612	ABR	-0.428215
17	1001605	ABR	-0.400078
17	927551	ABR	0.376334
17	927457	ABR	0.39449
4	79731697	BMP2K	0.45783
4	79766735	BMP2K	-0.32788
3	99832908	CMSS1	0.552833
3	99832824	CMSS1	0.395283
3	99686770	FILIP1L	0.624922
3	99751094	FILIP1L	0.510864
3	99833793	FILIP1L	0.619452
3	99822766	FILIP1L	0.672721
3	99654279	FILIP1L	0.572727
3	99657594	FILIP1L	0.529017
3	99761246	FILIP1L	0.573717
3	99657266	FILIP1L	0.598289
3	99816799	FILIP1L	0.653475
3	99657290	FILIP1L	0.6144
3	99569486	FILIP1L	-0.322373
3	99725634	FILIP1L	0.460656
3	99788678	FILIP1L	-0.561526
3	99792993	FILIP1L	-0.569381
3	99752476	FILIP1L	0.426504
3	99766639	FILIP1L	-0.398247
11	65813129	GAL3ST3	0.414575
13	94030593	GPC6	0.536845
13	94725495	GPC6	0.501691
13	94149273	GPC6	0.619508
13	93888067	GPC6	0.476572
13	94149566	GPC6	0.497592
13	95041862	GPC6	0.428075
13	94910484	GPC6	0.351513
13	94979628	GPC6	-0.498618
13	94161642	GPC6	0.415622
13	94713872	GPC6	0.35518
13	94976216	GPC6	-0.452706
13	94979759	GPC6	-0.423251
13	94212279	GPC6	0.364876
13	94822726	GPC6	0.412605
13	94891445	GPC6	-0.300291
2	177037710	HOXD3	-0.401483
4	151865259	LRBA	0.337367
4	151600922	LRBA	0.396244
4	151303082	LRBA	0.413722
4	151578337	LRBA	-0.356601
4	151660960	LRBA	-0.337051
19	906759	R3HDM4	-0.412011
19	907556	R3HDM4	-0.410757
15	93606698	RGMA	0.440991
15	93607234	RGMA	0.327165
15	93617402	RGMA	0.522547
15	93606473	RGMA	0.412194
15	93595923	RGMA	-0.352418
15	93607465	RGMA	0.30656
17	75474070	SEPT9	0.527829
17	75362226	SEPT9	0.558347
17	75470567	SEPT9	0.470962
17	75282995	SEPT9	0.409426
17	75473610	SEPT9	0.377867
17	75473895	SEPT9	0.438701
17	75282776	SEPT9	0.448349
17	75283240	SEPT9	0.572066
17	75302431	SEPT9	0.596271
17	75473577	SEPT9	0.557631
17	75329045	SEPT9	0.529073
17	75283431	SEPT9	0.434126
17	75283939	SEPT9	0.429175
17	75278162	SEPT9	0.492639
17	75337274	SEPT9	0.582193
17	75283800	SEPT9	0.430458
17	75283979	SEPT9	0.437375
17	75379504	SEPT9	0.432556
17	75351281	SEPT9	0.506109
17	75404563	SEPT9	0.51204
17	75446549	SEPT9	0.320746
17	75283832	SEPT9	0.440382
17	75284193	SEPT9	0.577382
17	75472168	SEPT9	0.430207
17	75446565	SEPT9	0.364701
17	75317185	SEPT9	0.355094
17	75305722	SEPT9	0.449199
17	75405842	SEPT9	0.619265
17	75312494	SEPT9	0.496828
17	75319942	SEPT9	-0.335821
17	75446592	SEPT9	0.460506
17	75454130	SEPT9	-0.31946
17	75387656	SEPT9	0.340933
17	75396462	SEPT9	-0.396164
17	75309501	SEPT9	0.493314
17	75401367	SEPT9	-0.502112
17	75461546	SEPT9	-0.509083
17	75372357	SEPT9	-0.371572
17	75385278	SEPT9	-0.450645
17	75401153	SEPT9	-0.549255
17	75456620	SEPT9	-0.460339
17	75338618	SEPT9	-0.53325
17	75471246	SEPT9	-0.633463
17	75438133	SEPT9	-0.300343
17	75401199	SEPT9	-0.508385
17	75439266	SEPT9	-0.365743
17	75446431	SEPT9	0.346793
17	75437699	SEPT9	-0.468633
17	75446661	SEPT9	0.301013
17	75323885	SEPT9	0.381829
17	75318211	SEPT9	0.442618
17	75471193	SEPT9	-0.490724
17	75402084	SEPT9	-0.352337
17	75437840	SEPT9	-0.469441
17	75399899	SEPT9	-0.303368
17	75471203	SEPT9	-0.499365
17	75437512	SEPT9	-0.387002
17	75471105	SEPT9	-0.406411
17	75471214	SEPT9	-0.455909
17	75445948	SEPT9	0.358888
17	75441392	SEPT9	-0.310195
17	75420204	SEPT9	0.416033
17	75370611	SEPT9	-0.414677
17	75370284	SEPT9	-0.422597
17	75446304	SEPT9	0.320313
17	75367442	SEPT9	0.300004
17	75386305	SEPT9	-0.322629
17	75279120	SEPT9	0.309155
17	75471308	SEPT9	-0.374089
17	75373457	SEPT9	0.311129
20	45342916	SLC2A10	0.393737
20	61473305	TCFL5	0.320501
12	3259172	TSPAN9	0.639757
12	3190480	TSPAN9	0.573946
12	3259078	TSPAN9	0.51133
12	3211024	TSPAN9	0.57335
12	3214145	TSPAN9	0.398799
12	3213850	TSPAN9	0.694023
12	3371110	TSPAN9	-0.411837
12	3198046	TSPAN9	0.525732
12	3386867	TSPAN9	0.513897
12	3350866	TSPAN9	0.412621
12	3326689	TSPAN9	0.337172
12	3361896	TSPAN9	0.478064
12	3308349	TSPAN9	0.351629
12	3310166	TSPAN9	-0.38985
12	3278066	TSPAN9	0.340079
12	3262208	TSPAN9	-0.467009
12	3232207	TSPAN9	-0.388138
12	3310269	TSPAN9	-0.354028
12	3299396	TSPAN9	-0.419127
12	3361725	TSPAN9	0.326672
12	3226445	TSPAN9	-0.456965
12	3207241	TSPAN9	0.570414
12	3337804	TSPAN9	0.304397
12	3310097	TSPAN9	-0.361234
12	3239538	TSPAN9	-0.313879
Human (Keratinocyte like vs Control)
chr	pos	gene	Difference in methylation (%)
17	1009219	ABR	0.443391
17	978619	ABR	0.353777
17	1010485	ABR	0.380711
17	999650	ABR	0.34947
3	99822766	FILIP1L	0.365531
3	99816799	FILIP1L	0.351285
11	65816521	GAL3ST3	0.417007
13	94149273	GPC6	0.304691
13	94499653	GPC6	-0.350655
2	177029608	HOXD3	0.394123
2	177027856	HOXD3	0.317509
2	177027931	HOXD3	0.348795
2	177029459	HOXD3	0.339928
2	177029921	HOXD3	0.300961
2	177028655	HOXD3	0.322102
2	177027440	HOXD3	0.353781
2	177028680	HOXD3	0.340332
2	177030150	HOXD3	0.377659
2	177014685	HOXD4	0.320533
2	177014996	HOXD4	0.319153
4	151600922	LRBA	0.302276
17	75337274	SEPT9	0.407294
17	75469976	SEPT9	-0.337903
17	75315108	SEPT9	0.345893
17	75405842	SEPT9	0.307977
17	75369087	SEPT9	0.315729
17	75369484	SEPT9	0.343992
17	75369224	SEPT9	0.300992
17	75369091	SEPT9	0.357327
12	3259078	TSPAN9	0.365372
12	3259172	TSPAN9	0.391242
12	3350866	TSPAN9	0.311671
12	3361896	TSPAN9	0.33468
12	3386867	TSPAN9	0.305656
12	3213850	TSPAN9	0.327503
